# Supplementary material for: Multimodal analgesia practices for knee and hip arthroplasties in the Netherlands. A prospective observational study from the PAIN OUT registry
Source: PLoS One. 2022 Dec 22;17(12):e0279606. doi: 10.1371/journal.pone.0279606 (PMC9778981; doi:10.1371/journal.pone.0279606)
Supplement: S1 Table — (XLSX) [file pone.0279606.s001.xlsx]

## Sheet: s1_table
	Non-opioid pain medication	daily dosage
	paracetamole	3000 - 4000 mg
	diclofenac	150 mg
	metamizole	3000 - 4000 mg
	celecoxibe	200 - 400 mg
	naproxen	750 - 100 mg
	dexamethasone	4-8 mg
	clonidine	75 - 150 mcg
	ketamine	5 - 25 mg
	gabapentin	200 - 600 mg
	pregabalin	75 - 150 mg
