# Supplementary material for: Multimodal analgesia practices for knee and hip arthroplasties in the Netherlands. A prospective observational study from the PAIN OUT registry
Source: PLoS One. 2022 Dec 22;17(12):e0279606. doi: 10.1371/journal.pone.0279606 (PMC9778981; doi:10.1371/journal.pone.0279606)
Supplement: S2 Table — *NRS if not stated otherwise **Kruskal Wallis test. (XLSX) [file pone.0279606.s002.xlsx]

## Sheet: S1 table
	Variables *		NSAID only	NSAID + gabapentinoid	NSAID + ketamine + gabapentinoid	NSAID + ketamine + gabapentinoid + dexamethasone	dexamethasone + ketamine + gabapentinoid	P-value**
	Count	N	43	43	53	31	22
	Maximum pain	Median (IQR)	6.0 (4.0)	6.0 (3.0)	6.0 (3.0)	5.0 (5.0)	5.0 (4.0)	0.053
	Time in severe pain (%)	Median (IQR)	30.0 (50.0)	30.0 (50.0))	30.0 (20.0)	20.0 (35.0)	30.0 (30.0)	0.322
	Total morphine equivalents (mg)	Median (IQR)	40.5 (30.0)	36.8 (24.4)	45.0 (30.0)	45.0 (33.8)	37.5 (37.5)	0.029
	Nausea	Median (IQR)	0.0 (6.0)	0.0 (2.0)	0.0 (2.0)	0.0 (2.0)	0.0 (3.0)	0.121
	Itching	Median (IQR)	0.0 (8.0)	0.0 (0.0)	0.0 (0.0)	0.0 (0.0)	0.0 (0.0)	0.616
	Interfering moving in bed	Median (IQR)	5.5 (5.0)	5.0 (4.0)	6.0 (5.0)	4.0 (5.0)	4.0 (4.0)	0.165
