# Supplementary material for: Multimodal analgesia practices for knee and hip arthroplasties in the Netherlands. A prospective observational study from the PAIN OUT registry
Source: PLoS One. 2022 Dec 22;17(12):e0279606. doi: 10.1371/journal.pone.0279606 (PMC9778981; doi:10.1371/journal.pone.0279606)
Supplement: S3 Table — *NRS if not stated otherwise; **Kruskal Wallis test. (XLSX) [file pone.0279606.s003.xlsx]

## Sheet: S2_table
	Variables*		NSAID + LIA	NSAID + gabapentinoid + LIA	NSAID + ketamine + LIA	NSAID + ketamine + gabapentinoid + LIA	P-value**
	Count	N	33	33	16	51
	Maximum pain	Median (IQR)	6.5 (4.0)	8.0 (3.0)	6.0 (3.0)	6.5 (4.0)	0.181
	Time in severe pain (%)	Median (IQR)	35.0 (40.0)	50.0 (40.0)	20.0 (30.0)	40.0 (47.5)	0.415
	Total morphine equivalents (mg)	Median (IQR)	51.8 (48.8)	36.0 (15.0)	60.0 (37.5)	45.0 (35.6)	0.039
	Nausea	Median (IQR)	1.0 (5.0)	0.0 (3.0)	2.0 (7.0)	1.0 (4.0)	0.269
	Itching	Median (IQR)	0.0 (1.0)	0.0 (0.0)	0.0 (0.0)	0.0 (0.0)	0.043
	Pain Interfering moving in bed	Median (IQR)	5.0 (4.0)	6.0 (4.0)	5.0 (5.0)	5.0 (5.0)	0.669
