# Supplementary material for: Multimodal analgesia practices for knee and hip arthroplasties in the Netherlands. A prospective observational study from the PAIN OUT registry
Source: PLoS One. 2022 Dec 22;17(12):e0279606. doi: 10.1371/journal.pone.0279606 (PMC9778981; doi:10.1371/journal.pone.0279606)
Supplement: S4 Table — * Variables entered on step 1: Sex, Age, BMI, Psychiatric comorbidity, Preoperative opioid use, Dexamethasone, Ketamine, Clonidine. ** Variables entered on step 1: Sex, Age, BMI, Diabetes, Respiratory comorbidity, Spinal anesthesia, Locoregional anesthesia, LIA, Dexamethasone. *** Variables entered on step 1: Sex, Age, BMI, Psychiatric comorbidity, LIA, NSAID, Dexamethasone. **** Variables entered on step 1: Sex, Age, BMI, Addictive disorder, Spinal anesthesia, General anesthesia, Locoregional anesthesia, NSAID, Dexamethasone, Gabapentinoids. (XLSX) [file pone.0279606.s004.xlsx]

## Sheet: S3_table
	Variables	Exp (B)	95% CI	p-value
	Maximum pain > 5 (NRS) *
	Sex (male)	0.51	0.32 - 0.81	0.004
	Age (years)	0.98	0.96 - 0.99	0.011
	BMI	1.05	1.00 - 1.11	0.053
	Psychiatric comorbidity	3.75	0.78 - 17.94	0.098
	Dexamethasone	0.60	0.35 - 1.00	0.048
	Time in severe pain > 20% **
	Sex (male)	0.47	0.30 - 0.75	0.001
	Age (years)	0.98	0.96 - 1.00	0.019
	BMI	1.05	1.00 - 1.10	0.040
	Diabetes	3.12	1.17 - 8.28	0.023
	Dexamethasone	0.58	0.35 - 0.97	0.039
	pain moving in bed > 3 ***
	Sex (male)	0.43	0.27 - 0.69	0.001
	Age (years)	0.98	0.96 - 1.00	0.039
	LIA	0.24	0.05 - 1.09	0.064
	Dexamethasone	0.62	0.37 - 1.05	0.074
	Nausea > 3 ****
	Sex (male)	0.27	0.12 - 0.46	0.000
	Age (years)	0.97	0.95 - 0.99	0.004
	Spinal anesthesia	0.41	0.22 - 0.74	0.003
	NSAID	0.47	0.26 - 0.82	0.009
	Dexamethasone	0.46	0.23 - 0.92	0.028
