# Supplementary material for: Multimodal analgesia practices for knee and hip arthroplasties in the Netherlands. A prospective observational study from the PAIN OUT registry
Source: PLoS One. 2022 Dec 22;17(12):e0279606. doi: 10.1371/journal.pone.0279606 (PMC9778981; doi:10.1371/journal.pone.0279606)
Supplement: S5 Table — * Variables entered on step 1: Sex, Preoperative pain, Preoperative opioid use, General anesthesia, Ketamine. ** Variables entered on step 1: Sex, Cardiovascular comorbidity, Preoperative opioid use, Gabapentinoids. *** Variables entered on step 1: Age, NSAID, Ketamine. **** Variables entered on step 1: Sex, BMI, Cardiovascular comorbidity, General Pain syndrome, NSAID, Ketamine, Gabapentinoids, Clonidine. (XLSX) [file pone.0279606.s005.xlsx]

## Sheet: S4_table
	Variables	Exp (B)	95% CI	p-value
	Maximum pain > 5 (NRS) *
	Sex (male)	0.53	0.32 - 0.88	0.014
	Preoperative pain	2.39	1.05 - 5.44	0.038
	Time in severe pain > 20% **
	Gabapentinoids	1.78	1.04 - 3.03	0.035
	pain moving in bed > 3 ***
	Age (years)	0.97	0.94 - 1.00	0.039
	NSAID	0.35	0.17 - 0.70	0.003
	Ketamine	0.39	0.22 - 0.69	0.001
	Nausea > 3 ****
	Sex (male)	0.48	0.28 - 0.85	0.011
	BMI	0.91	0.86 - 0.96	0.001
	General pain syndrome	4.84	1.00 - 23.46	0.050
	NSAID	0.56	0.32 - 0.99	0.046
	Ketamine	0.62	0.36 - 1.07	0.087
	Gabapentinoids	0.50	0.28 - 0.89	0.018
