# Supplementary material for: Multimodal analgesia practices for knee and hip arthroplasties in the Netherlands. A prospective observational study from the PAIN OUT registry
Source: PLoS One. 2022 Dec 22;17(12):e0279606. doi: 10.1371/journal.pone.0279606 (PMC9778981; doi:10.1371/journal.pone.0279606)
Supplement: S1 File — (XLSX) [file pone.0279606.s006.xlsx]

## Sheet: databaseplos
baOpioid	comorb	d1Gender	d2Brthyr	d3Wght	d4Height	oIntrfrInbed	oIntrfrOutbed	oMaxpain	oMinpain	oPersExist	oPersIntnsty	oSatisf	oSevpain	oSideDizz	oSideDrows	oSideItch	oSideNausea	opcode1c	opcode2c	ioAnaeSpn	ioGa	ioAnaeInh	ioAnaeIv	ioAnaeEpi	ioAnaeFem	ioNopio	ioNopioDexamethasoneIv	ioNopioDiclfncIv	ioNopioDiclfncSupp	ioNopioKetmnIv	ioNopioMetmzlIv	ioNopioPrctmlIv	ioOpiolanae	ioOpiolanaeAlfntnlIv	ioOpiolanaeBupvcnRa	ioOpiolanaeClondnIv	ioOpiolanaeFntnylIv	ioOpiolanaeFntnylRa	ioOpiolanaeLidocnIv	ioOpiolanaeLidocnRa	ioOpiolanaeLvbpvcnIv	ioOpiolanaeLvbpvcnRa	ioOpiolanaeMrphnIv	ioOpiolanaeMrphnRa	ioOpiolanaeOthr1	ioOpiolanaeOthr1Iv	ioOpiolanaeOthr1Ra	ioOpiolanaePirtrmdIv	ioOpiolanaePrlocnRa
0	1	0	1961	72	160	6	4	8	2	1	7	8	0.4	1	3	0	0	81.51		0	1	1	1	#NULL!	#NULL!	1	8	#NULL!	#NULL!	#NULL!	#NULL!	#NULL!	1	#NULL!	#NULL!	#NULL!	350	#NULL!	#NULL!	#NULL!	#NULL!	#NULL!	#NULL!	#NULL!		#NULL!	#NULL!	10	#NULL!
1	1	1	1941	84	178	8	#NULL!	6	5	1	8	8	0.7	2	6	2	2	81.51		1	0	#NULL!	#NULL!	#NULL!	#NULL!	1	#NULL!	#NULL!	#NULL!	15	#NULL!	#NULL!	1	#NULL!	-1	#NULL!	#NULL!	#NULL!	#NULL!	#NULL!	#NULL!	#NULL!	#NULL!	#NULL!		#NULL!	#NULL!	#NULL!	#NULL!
0	1	0	1959	123	176	10	#NULL!	10	2	1	8	9	0.2	0	0	6	0	81.54		0	1	#NULL!	1	1	#NULL!	0	#NULL!	#NULL!	#NULL!	#NULL!	#NULL!	#NULL!	1	#NULL!	#NULL!	#NULL!	#NULL!	#NULL!	#NULL!	#NULL!	#NULL!	#NULL!	#NULL!	#NULL!		#NULL!	#NULL!	#NULL!	#NULL!
1	1	0	1975	93	177	9	#NULL!	10	2	1	6	9	0.1	1	3	3	3	81.54		1	1	#NULL!	1	1	#NULL!	0	#NULL!	#NULL!	#NULL!	#NULL!	#NULL!	#NULL!	1	#NULL!	-1	#NULL!	#NULL!	#NULL!	#NULL!	#NULL!	#NULL!	#NULL!	3	#NULL!		#NULL!	#NULL!	#NULL!	#NULL!
0	0	1	1949	84	182	3	#NULL!	3	0	1	5	9	0	1	0	0	0	81.55		0	1	#NULL!	1	#NULL!	1	1	#NULL!	#NULL!	#NULL!	#NULL!	1000	1000	1	#NULL!	#NULL!	#NULL!	#NULL!	#NULL!	#NULL!	#NULL!	#NULL!	#NULL!	10	#NULL!		#NULL!	#NULL!	#NULL!	#NULL!
1	1	0	1945	84	175	8	#NULL!	8	2	1	7	8	0.6	4	5	0	0	81.54		0	1	1	1	#NULL!	#NULL!	1	#NULL!	#NULL!	#NULL!	10	#NULL!	#NULL!	1	#NULL!	#NULL!	#NULL!	#NULL!	#NULL!	-1	#NULL!	#NULL!	#NULL!	#NULL!	#NULL!		#NULL!	#NULL!	#NULL!	#NULL!
0	0	0	1942	75	159	10	8	8	5	0	#NULL!	7	0.1	3	9	0	3	81.51		0	1	1	1	#NULL!	#NULL!	1	8	#NULL!	#NULL!	10	#NULL!	#NULL!	1	#NULL!	#NULL!	#NULL!	#NULL!	#NULL!	#NULL!	#NULL!	#NULL!	#NULL!	5	#NULL!		#NULL!	#NULL!	#NULL!	#NULL!
1	1	0	1941	83	172	2	2	3	1	0	#NULL!	6	0.4	1	2	0	1	81.54		0	1	1	1	#NULL!	#NULL!	1	#NULL!	#NULL!	#NULL!	15	#NULL!	#NULL!	1	#NULL!	#NULL!	#NULL!	450	#NULL!	#NULL!	#NULL!	#NULL!	#NULL!	#NULL!	#NULL!		#NULL!	#NULL!	10	#NULL!
1	1	0	1954	70	164	9	#NULL!	4	0	1	10	8	0.1	3	6	0	0	81.51		0	1	1	1	#NULL!	#NULL!	0	#NULL!	#NULL!	#NULL!	#NULL!	#NULL!	#NULL!	1	#NULL!	#NULL!	#NULL!	#NULL!	#NULL!	#NULL!	#NULL!	#NULL!	#NULL!	#NULL!	#NULL!		#NULL!	#NULL!	12	#NULL!
0	1	1	1956	86	166	9	8	10	3	1	10	10	0.1	0	3	2	0	81.51		1	0	#NULL!	#NULL!	#NULL!	#NULL!	1	#NULL!	#NULL!	#NULL!	#NULL!	#NULL!	1000	1	#NULL!	-1	#NULL!	#NULL!	#NULL!	#NULL!	-1	#NULL!	#NULL!	#NULL!	#NULL!		#NULL!	#NULL!	#NULL!	#NULL!
1	1	0	1943	104	163	10	7	7	0	1	10	10	0.4	8	9	0	8	81.51		1	1	1	1	#NULL!	#NULL!	1	#NULL!	#NULL!	#NULL!	9.75	#NULL!	#NULL!	1	#NULL!	#NULL!	#NULL!	#NULL!	#NULL!	#NULL!	#NULL!	#NULL!	#NULL!	#NULL!	#NULL!		#NULL!	#NULL!	#NULL!	#NULL!
1	1	0	1952	73	168	8	5	8	5	1	8	4	0.8	0	4	0	0	81.54		0	1	1	1	#NULL!	#NULL!	1	#NULL!	#NULL!	#NULL!	15	#NULL!	#NULL!	1	#NULL!	#NULL!	#NULL!	500	#NULL!	#NULL!	#NULL!	#NULL!	#NULL!	#NULL!	#NULL!		#NULL!	#NULL!	#NULL!	#NULL!
0	1	1	1946	90	175	5	6	3	0	0	#NULL!	8	0.5	0	2	0	0	81.54		0	1	1	1	#NULL!	#NULL!	1	#NULL!	#NULL!	#NULL!	#NULL!	#NULL!	1000	1	#NULL!	#NULL!	#NULL!	#NULL!	#NULL!	#NULL!	#NULL!	#NULL!	#NULL!	5	#NULL!	lidocaine	20	#NULL!	#NULL!	#NULL!
0	1	0	1951	89	168	10	8	10	8	1	10	8	1	0	0	0	0	81.51		1	0	#NULL!	#NULL!	#NULL!	#NULL!	1	#NULL!	#NULL!	#NULL!	#NULL!	#NULL!	1000	1	#NULL!	-1	#NULL!	#NULL!	#NULL!	#NULL!	#NULL!	#NULL!	#NULL!	#NULL!	#NULL!		#NULL!	#NULL!	#NULL!	#NULL!
1	1	0	1977	69	174	6	6	8	5	1	9	6	0.6	8	9	0	1	81.51		0	1	1	1	#NULL!	#NULL!	1	8	#NULL!	#NULL!	15	#NULL!	#NULL!	1	#NULL!	#NULL!	#NULL!	150	#NULL!	#NULL!	#NULL!	#NULL!	#NULL!	#NULL!	#NULL!		#NULL!	#NULL!	3	#NULL!
0	1	1	1951	82	176	4	3	7	3	1	4	8	0.2	3	1	0	0	81.51		0	1	1	1	#NULL!	#NULL!	1	#NULL!	#NULL!	#NULL!	10	#NULL!	#NULL!	1	#NULL!	#NULL!	#NULL!	#NULL!	#NULL!	-1	#NULL!	#NULL!	#NULL!	#NULL!	#NULL!		#NULL!	#NULL!	#NULL!	#NULL!
1	1	0	1934	96	180	9	#NULL!	10	7	0	#NULL!	6	0.7	3	9	0	0	81.54		1	0	#NULL!	#NULL!	#NULL!	#NULL!	1	8	#NULL!	#NULL!	15	#NULL!	#NULL!	1	#NULL!	-1	#NULL!	#NULL!	#NULL!	#NULL!	#NULL!	#NULL!	#NULL!	#NULL!	#NULL!		#NULL!	#NULL!	#NULL!	#NULL!
1	1	0	1964	100	179	9	9	9	1	1	9	9	0.4	7	7	1	1	81.51		0	1	1	1	1	#NULL!	1	#NULL!	#NULL!	#NULL!	10	#NULL!	#NULL!	1	#NULL!	-1	#NULL!	#NULL!	#NULL!	-1	#NULL!	#NULL!	#NULL!	10	#NULL!		#NULL!	#NULL!	#NULL!	#NULL!
0	1	0	1948	100	155	7	6	5	4	1	7	10	0.5	1	0	0	0	81.54		0	1	1	1	#NULL!	#NULL!	1	#NULL!	75	#NULL!	#NULL!	#NULL!	#NULL!	1	#NULL!	#NULL!	#NULL!	250	#NULL!	#NULL!	#NULL!	#NULL!	#NULL!	10	#NULL!		#NULL!	#NULL!	#NULL!	#NULL!
1	0	0	1938	84	168	7	4	10	3	1	9	4	0.3	2	3	0	6	81.54		0	1	1	1	#NULL!	#NULL!	1	#NULL!	75	#NULL!	25	#NULL!	#NULL!	1	#NULL!	#NULL!	#NULL!	300	#NULL!	#NULL!	#NULL!	#NULL!	#NULL!	#NULL!	#NULL!		#NULL!	#NULL!	7.5	#NULL!
1	1	0	1959	179	165	6	#NULL!	10	10	1	7	9	0.8	2	8	0	0	81.51		0	1	#NULL!	1	#NULL!	#NULL!	1	#NULL!	#NULL!	#NULL!	30	#NULL!	#NULL!	1	#NULL!	#NULL!	#NULL!	#NULL!	#NULL!	-1	#NULL!	#NULL!	#NULL!	#NULL!	#NULL!		#NULL!	#NULL!	#NULL!	#NULL!
0	0	1	1942	80	172	3	6	4	2	0	#NULL!	7	0.1	2	2	0	0	81.54		0	1	1	1	#NULL!	#NULL!	1	#NULL!	#NULL!	#NULL!	15	#NULL!	#NULL!	1	#NULL!	#NULL!	#NULL!	250	#NULL!	#NULL!	#NULL!	#NULL!	#NULL!	#NULL!	#NULL!		#NULL!	#NULL!	10	#NULL!
0	1	0	1972	55	150	10	#NULL!	8	1	1	9	10	0.3	0	10	0	10	81.51		0	1	#NULL!	1	#NULL!	#NULL!	1	#NULL!	#NULL!	#NULL!	35	#NULL!	#NULL!	1	#NULL!	#NULL!	#NULL!	#NULL!	#NULL!	-1	#NULL!	#NULL!	#NULL!	#NULL!	#NULL!		#NULL!	#NULL!	10	#NULL!
1	1	1	1956	90	175	8	7	6	2	1	8	7	0.6	3	6	0	0	81.51		0	1	1	1	#NULL!	#NULL!	1	#NULL!	#NULL!	#NULL!	10	#NULL!	#NULL!	1	#NULL!	#NULL!	#NULL!	#NULL!	#NULL!	-1	#NULL!	#NULL!	#NULL!	10	#NULL!		#NULL!	#NULL!	#NULL!	#NULL!
1	1	1	1990	75	183	10	10	10	-1	1	5	4	0.9	5	0	4	2	81.51		0	1	1	1	#NULL!	#NULL!	1	#NULL!	#NULL!	#NULL!	25	#NULL!	#NULL!	1	#NULL!	#NULL!	#NULL!	#NULL!	#NULL!	#NULL!	#NULL!	#NULL!	#NULL!	10	#NULL!		#NULL!	#NULL!	#NULL!	#NULL!
0	1	0	1947	83	161	7	8	8	3	1	8	7	0.3	4	8	0	0	81.54		0	1	1	1	#NULL!	#NULL!	1	#NULL!	#NULL!	#NULL!	10	#NULL!	#NULL!	1	#NULL!	#NULL!	#NULL!	#NULL!	#NULL!	-1	#NULL!	#NULL!	#NULL!	5	#NULL!		#NULL!	#NULL!	#NULL!	#NULL!
0	1	0	1964	84	165	8	8	8	6	0	#NULL!	8	0.8	4	2	0	0	81.55	86.01	0	1	#NULL!	1	#NULL!	#NULL!	1	#NULL!	#NULL!	#NULL!	#NULL!	1000	1000	1	#NULL!	#NULL!	#NULL!	#NULL!	#NULL!	#NULL!	#NULL!	#NULL!	#NULL!	5	#NULL!		#NULL!	#NULL!	#NULL!	#NULL!
0	1	1	1960	95	187	7	4	8	4	1	8	8	0.5	0	3	0	6	81.54		0	1	#NULL!	1	#NULL!	1	1	#NULL!	#NULL!	#NULL!	#NULL!	1000	#NULL!	1	#NULL!	#NULL!	#NULL!	#NULL!	#NULL!	#NULL!	#NULL!	#NULL!	#NULL!	#NULL!	#NULL!		#NULL!	#NULL!	#NULL!	#NULL!
0	0	1	1954	97	187	6	#NULL!	4	2	1	6	8	0	0	0	0	0	81.54		0	1	#NULL!	1	#NULL!	1	1	#NULL!	#NULL!	#NULL!	#NULL!	1000	#NULL!	1	#NULL!	#NULL!	#NULL!	#NULL!	#NULL!	#NULL!	#NULL!	#NULL!	#NULL!	#NULL!	#NULL!		#NULL!	#NULL!	#NULL!	#NULL!
1	1	1	1946	117	187	5	#NULL!	6	3	1	8	8	0.3	0	0	0	0	81.51		0	1	#NULL!	1	#NULL!	#NULL!	0	#NULL!	#NULL!	#NULL!	#NULL!	#NULL!	#NULL!	1	#NULL!	#NULL!	#NULL!	#NULL!	#NULL!	#NULL!	#NULL!	#NULL!	#NULL!	#NULL!	#NULL!		#NULL!	#NULL!	#NULL!	#NULL!
0	1	0	1946	92	165	2	#NULL!	6	0	1	3	8	0.5	2	4	7	7	81.54		0	1	#NULL!	1	#NULL!	1	1	#NULL!	#NULL!	#NULL!	#NULL!	1000	#NULL!	1	#NULL!	#NULL!	#NULL!	#NULL!	#NULL!	#NULL!	#NULL!	#NULL!	#NULL!	#NULL!	#NULL!		#NULL!	#NULL!	#NULL!	#NULL!
0	1	0	1946	94	173	10	#NULL!	8	5	1	8	10	1	7	7	2	0	81.51		0	1	#NULL!	1	#NULL!	#NULL!	1	#NULL!	#NULL!	#NULL!	#NULL!	1000	#NULL!	1	#NULL!	#NULL!	#NULL!	#NULL!	#NULL!	#NULL!	#NULL!	#NULL!	#NULL!	#NULL!	#NULL!		#NULL!	#NULL!	8	#NULL!
0	0	0	1952	80	166	0	9	8	5	1	#NULL!	10	0.5	0	9	0	0	81.54		0	1	1	1	#NULL!	#NULL!	1	#NULL!	#NULL!	#NULL!	#NULL!	1000	#NULL!	1	#NULL!	#NULL!	#NULL!	500	#NULL!	#NULL!	#NULL!	#NULL!	#NULL!	10	#NULL!		#NULL!	#NULL!	#NULL!	#NULL!
1	0	1	1973	92	167	6	#NULL!	6	5	1	9	8	0.1	0	2	1	8	81.51		0	1	#NULL!	1	#NULL!	#NULL!	1	#NULL!	#NULL!	#NULL!	50	#NULL!	#NULL!	1	#NULL!	#NULL!	0.15	#NULL!	#NULL!	#NULL!	#NULL!	#NULL!	#NULL!	#NULL!	#NULL!		#NULL!	#NULL!	#NULL!	#NULL!
1	1	0	1938	72	154	8	#NULL!	8	5	1	8	6	0.8	0	0	0	0	81.53		0	-1	#NULL!	#NULL!	#NULL!	#NULL!	1	#NULL!	#NULL!	#NULL!	#NULL!	1000	#NULL!	1	#NULL!	#NULL!	#NULL!	#NULL!	#NULL!	#NULL!	#NULL!	#NULL!	#NULL!	5	#NULL!		#NULL!	#NULL!	#NULL!	#NULL!
1	1	1	1956	145	199	7	6	7	3	1	#NULL!	6	0.8	0	0	0	0	81.54		0	1	1	1	#NULL!	#NULL!	1	#NULL!	#NULL!	#NULL!	25	1000	#NULL!	1	#NULL!	#NULL!	#NULL!	500	#NULL!	#NULL!	#NULL!	#NULL!	#NULL!	10	#NULL!		#NULL!	#NULL!	#NULL!	#NULL!
0	1	0	1947	60	168	5	#NULL!	6	2	0	#NULL!	8	0.5	5	6	4	0	81.53		0	1	#NULL!	1	#NULL!	#NULL!	1	#NULL!	#NULL!	#NULL!	#NULL!	1000	#NULL!	1	#NULL!	#NULL!	#NULL!	#NULL!	#NULL!	#NULL!	#NULL!	#NULL!	#NULL!	5	#NULL!		#NULL!	#NULL!	#NULL!	#NULL!
1	1	0	1959	88	158	9	#NULL!	9	5	1	7	8	0.6	1	3	0	4	81.51		0	1	1	1	#NULL!	#NULL!	1	#NULL!	#NULL!	#NULL!	-1	#NULL!	#NULL!	1	#NULL!	#NULL!	#NULL!	#NULL!	#NULL!	-1	#NULL!	#NULL!	#NULL!	7.5	#NULL!		#NULL!	#NULL!	#NULL!	#NULL!
0	1	1	1989	47	118	7	10	7	2	1	7	6	0.2	4	9	0	9	81.51		0	1	1	1	#NULL!	#NULL!	1	#NULL!	#NULL!	#NULL!	10	#NULL!	#NULL!	1	#NULL!	#NULL!	#NULL!	#NULL!	#NULL!	#NULL!	#NULL!	#NULL!	#NULL!	5	#NULL!		#NULL!	#NULL!	#NULL!	#NULL!
0	1	1	1952	83	187	7	#NULL!	8	1	1	6	10	0.5	4	3	0	0	81.53		0	1	1	1	#NULL!	#NULL!	1	#NULL!	#NULL!	#NULL!	#NULL!	1000	#NULL!	1	#NULL!	#NULL!	#NULL!	#NULL!	#NULL!	#NULL!	#NULL!	#NULL!	#NULL!	#NULL!	#NULL!		#NULL!	#NULL!	#NULL!	#NULL!
0	0	1	1954	103	202	3	4	3	0	1	5	8	0.3	7	4	0	0	81.51		0	1	1	1	#NULL!	#NULL!	1	#NULL!	#NULL!	#NULL!	#NULL!	#NULL!	1000	1	#NULL!	#NULL!	#NULL!	#NULL!	#NULL!	#NULL!	#NULL!	#NULL!	#NULL!	10	#NULL!		#NULL!	#NULL!	#NULL!	#NULL!
0	1	0	1966	85	174	9	#NULL!	8	4	1	9	8	0.5	3	8	3	0	81.51		0	1	#NULL!	1	#NULL!	#NULL!	0	#NULL!	#NULL!	#NULL!	#NULL!	#NULL!	#NULL!	1	#NULL!	#NULL!	#NULL!	#NULL!	#NULL!	#NULL!	#NULL!	#NULL!	#NULL!	10	#NULL!		#NULL!	#NULL!	#NULL!	#NULL!
0	0	1	1945	75	180	3	3	5	0	1	3	10	0.1	0	0	0	0	81.51		1	0	#NULL!	#NULL!	#NULL!	#NULL!	0	#NULL!	#NULL!	#NULL!	#NULL!	#NULL!	#NULL!	1	#NULL!	-1	#NULL!	#NULL!	#NULL!	#NULL!	#NULL!	#NULL!	#NULL!	#NULL!	#NULL!		#NULL!	#NULL!	#NULL!	#NULL!
0	1	0	1949	85	168	7	1	6	2	0	#NULL!	9	0	0	7	0	0	81.51		1	0	#NULL!	#NULL!	#NULL!	#NULL!	1	#NULL!	#NULL!	#NULL!	15	#NULL!	#NULL!	1	#NULL!	#NULL!	#NULL!	#NULL!	#NULL!	#NULL!	-1	#NULL!	#NULL!	#NULL!	#NULL!		#NULL!	#NULL!	#NULL!	#NULL!
0	0	0	1952	152	67	2	4	3	2	1	5	8	0.2	0	0	0	0	81.54		1	1	#NULL!	1	#NULL!	#NULL!	1	#NULL!	#NULL!	#NULL!	15	#NULL!	#NULL!	1	#NULL!	-1	#NULL!	#NULL!	#NULL!	#NULL!	#NULL!	#NULL!	#NULL!	#NULL!	#NULL!		#NULL!	#NULL!	#NULL!	#NULL!
0	0	1	1961	80	194	5	5	4	1	1	8	9	0.3	7	4	0	0	81.51		0	1	#NULL!	1	#NULL!	#NULL!	1	#NULL!	#NULL!	#NULL!	#NULL!	1000	1000	1	#NULL!	#NULL!	#NULL!	#NULL!	#NULL!	#NULL!	#NULL!	#NULL!	#NULL!	10	#NULL!		#NULL!	#NULL!	#NULL!	#NULL!
0	1	1	1996	80	191	8	10	10	6	1	6	9	0.7	6	5	2	6	81.51		0	1	#NULL!	1	#NULL!	#NULL!	1	4	#NULL!	#NULL!	#NULL!	1000	1000	1	#NULL!	#NULL!	#NULL!	#NULL!	#NULL!	#NULL!	#NULL!	#NULL!	#NULL!	5	#NULL!		#NULL!	#NULL!	#NULL!	#NULL!
1	1	0	1949	93	174	6	4	4	2	1	7	8	0.4	1	0	0	0	81.51		1	0	1	1	#NULL!	#NULL!	1	#NULL!	#NULL!	#NULL!	15	#NULL!	#NULL!	1	#NULL!	-1	#NULL!	#NULL!	#NULL!	#NULL!	#NULL!	#NULL!	#NULL!	#NULL!	#NULL!		#NULL!	#NULL!	5	#NULL!
1	1	0	1955	75	168	8	8	8	8	1	8	7	0.8	8	3	3	8	81.51		0	1	1	1	#NULL!	#NULL!	1	#NULL!	#NULL!	#NULL!	15	#NULL!	#NULL!	1	#NULL!	#NULL!	#NULL!	300	#NULL!	#NULL!	#NULL!	#NULL!	#NULL!	#NULL!	#NULL!		#NULL!	#NULL!	10	#NULL!
0	1	1	1960	76	181	7	7	8	3	1	7	7	0.8	3	2	0	4	81.54		1	0	#NULL!	#NULL!	#NULL!	#NULL!	1	#NULL!	#NULL!	#NULL!	15	#NULL!	#NULL!	1	#NULL!	-1	#NULL!	#NULL!	#NULL!	#NULL!	#NULL!	#NULL!	#NULL!	#NULL!	#NULL!		#NULL!	#NULL!	#NULL!	#NULL!
0	0	0	1947	76	168	7	8	7	5	1	8	10	0.4	7	8	0	8	81.51		0	1	1	1	#NULL!	#NULL!	1	#NULL!	#NULL!	#NULL!	15	#NULL!	#NULL!	1	#NULL!	#NULL!	#NULL!	300	#NULL!	#NULL!	#NULL!	#NULL!	#NULL!	#NULL!	#NULL!		#NULL!	#NULL!	5	#NULL!
0	1	0	1950	100	156	3	8	3	3	1	3	10	0.1	0	0	0	0	81.54		1	0	#NULL!	#NULL!	#NULL!	#NULL!	1	#NULL!	#NULL!	#NULL!	15	#NULL!	#NULL!	1	#NULL!	-1	#NULL!	#NULL!	#NULL!	#NULL!	#NULL!	#NULL!	#NULL!	#NULL!	#NULL!		#NULL!	#NULL!	#NULL!	#NULL!
0	1	0	1954	100	178	8	3	8	4	1	3	3	0.4	8	1	0	10	81.54		1	0	#NULL!	#NULL!	#NULL!	#NULL!	1	4	#NULL!	#NULL!	15	#NULL!	#NULL!	1	#NULL!	-1	#NULL!	#NULL!	#NULL!	#NULL!	#NULL!	#NULL!	#NULL!	#NULL!	#NULL!		#NULL!	#NULL!	#NULL!	#NULL!
0	1	1	1947	104	179	5	6	6	3	1	8	9	0.3	0	0	0	0	81.51		1	0	#NULL!	#NULL!	#NULL!	#NULL!	1	#NULL!	#NULL!	#NULL!	15	#NULL!	#NULL!	1	#NULL!	-1	#NULL!	#NULL!	#NULL!	#NULL!	#NULL!	#NULL!	#NULL!	#NULL!	#NULL!		#NULL!	#NULL!	#NULL!	#NULL!
0	0	1	1939	90	180	2	2	1	1	1	6	10	0.1	1	1	0	1	81.51		1	0	#NULL!	#NULL!	#NULL!	#NULL!	1	#NULL!	#NULL!	#NULL!	15	#NULL!	#NULL!	1	#NULL!	-1	#NULL!	#NULL!	#NULL!	#NULL!	#NULL!	#NULL!	#NULL!	#NULL!	#NULL!		#NULL!	#NULL!	#NULL!	#NULL!
0	0	1	1951	75	190	1	0	4	1	1	4	10	0	0	0	0	0	81.51		1	0	1	#NULL!	#NULL!	#NULL!	1	#NULL!	#NULL!	#NULL!	7.5	#NULL!	#NULL!	1	#NULL!	-1	#NULL!	#NULL!	#NULL!	#NULL!	#NULL!	#NULL!	#NULL!	#NULL!	#NULL!		#NULL!	#NULL!	#NULL!	#NULL!
0	0	0	1951	66	169	3	3	5	2	1	8	10	0.3	-1	1	0	0	81.54		1	0	#NULL!	#NULL!	#NULL!	#NULL!	1	#NULL!	#NULL!	#NULL!	15	#NULL!	#NULL!	1	#NULL!	-1	#NULL!	#NULL!	#NULL!	#NULL!	#NULL!	#NULL!	#NULL!	#NULL!	#NULL!		#NULL!	#NULL!	7	#NULL!
0	1	0	1933	60	160	2	#NULL!	7	2	1	7	8	0.4	0	6	0	7	81.55	81.54	1	0	#NULL!	#NULL!	#NULL!	#NULL!	1	4	#NULL!	#NULL!	15	#NULL!	#NULL!	1	#NULL!	-1	#NULL!	#NULL!	#NULL!	#NULL!	#NULL!	#NULL!	#NULL!	#NULL!	#NULL!		#NULL!	#NULL!	#NULL!	#NULL!
1	1	0	1938	75	163	10	#NULL!	10	8	1	9	6	1	0	5	0	1	81.54		0	1	1	1	#NULL!	#NULL!	1	#NULL!	#NULL!	#NULL!	15	#NULL!	#NULL!	1	#NULL!	#NULL!	#NULL!	350	#NULL!	#NULL!	#NULL!	#NULL!	#NULL!	#NULL!	#NULL!		#NULL!	#NULL!	10	#NULL!
0	0	0	1962	74	168	7	4	3	1	1	8	9	0.3	9	6	0	4	81.51		0	1	1	1	#NULL!	#NULL!	1	4	#NULL!	#NULL!	15	#NULL!	#NULL!	1	#NULL!	#NULL!	#NULL!	200	#NULL!	-1	#NULL!	#NULL!	#NULL!	#NULL!	#NULL!		#NULL!	#NULL!	10	#NULL!
0	0	0	1950	64	174	4	3	4	2	1	3	9	0.4	0	1	0	0	81.51		1	0	#NULL!	#NULL!	#NULL!	#NULL!	1	8	#NULL!	#NULL!	15	#NULL!	#NULL!	1	#NULL!	-1	#NULL!	#NULL!	#NULL!	#NULL!	#NULL!	#NULL!	#NULL!	#NULL!	#NULL!		#NULL!	#NULL!	#NULL!	#NULL!
0	1	0	1947	65	167	0	4	9	5	1	4	7	0.7	0	0	0	7	81.54		1	1	1	1	#NULL!	#NULL!	1	8	#NULL!	#NULL!	#NULL!	#NULL!	#NULL!	1	#NULL!	#NULL!	#NULL!	150	#NULL!	-1	#NULL!	#NULL!	#NULL!	#NULL!	#NULL!		#NULL!	#NULL!	5	#NULL!
0	0	0	1951	77	176	4	1	8	2	0	#NULL!	9	0.4	0	3	0	0	81.51		1	0	#NULL!	#NULL!	#NULL!	#NULL!	1	8	#NULL!	#NULL!	15	#NULL!	#NULL!	1	#NULL!	-1	#NULL!	#NULL!	#NULL!	#NULL!	#NULL!	#NULL!	#NULL!	#NULL!	#NULL!		#NULL!	#NULL!	#NULL!	#NULL!
1	1	1	1954	66	174	2	3	3	1	1	7	10	0.2	0	0	0	2	81.54		1	0	#NULL!	#NULL!	#NULL!	#NULL!	1	8	#NULL!	#NULL!	15	#NULL!	#NULL!	1	#NULL!	#NULL!	#NULL!	#NULL!	#NULL!	#NULL!	#NULL!	#NULL!	#NULL!	#NULL!	#NULL!		#NULL!	#NULL!	#NULL!	-1
1	0	0	1937	70	168	9	#NULL!	9	8	1	9	8	0.8	0	7	0	2	81.54		1	0	#NULL!	#NULL!	#NULL!	#NULL!	1	#NULL!	#NULL!	#NULL!	15	#NULL!	#NULL!	1	#NULL!	#NULL!	#NULL!	#NULL!	#NULL!	#NULL!	#NULL!	#NULL!	#NULL!	#NULL!	#NULL!		#NULL!	#NULL!	#NULL!	-1
1	0	0	1941	86	170	1	-1	5	3	1	#NULL!	10	0.1	0	0	0	0	81.51		1	0	#NULL!	#NULL!	#NULL!	#NULL!	1	8	#NULL!	#NULL!	15	#NULL!	#NULL!	1	#NULL!	#NULL!	#NULL!	#NULL!	#NULL!	#NULL!	#NULL!	#NULL!	#NULL!	#NULL!	#NULL!		#NULL!	#NULL!	#NULL!	-1
0	1	1	1940	91	187	0	-1	4	0	1	5	8	-1	0	0	0	0	81.51		1	0	#NULL!	#NULL!	#NULL!	#NULL!	1	8	#NULL!	#NULL!	10	#NULL!	#NULL!	1	#NULL!	#NULL!	#NULL!	#NULL!	#NULL!	#NULL!	#NULL!	#NULL!	#NULL!	#NULL!	#NULL!		#NULL!	#NULL!	#NULL!	-1
0	1	0	1946	78	179	4	#NULL!	6	1	0	#NULL!	9	0.3	3	2	1	1	81.51		1	0	#NULL!	#NULL!	#NULL!	#NULL!	1	8	#NULL!	#NULL!	15	#NULL!	1000	1	#NULL!	#NULL!	#NULL!	#NULL!	#NULL!	#NULL!	-1	#NULL!	#NULL!	#NULL!	#NULL!		#NULL!	#NULL!	#NULL!	#NULL!
1	0	1	1946	74	166	3	2	3	0	0	#NULL!	10	0.1	0	0	0	0	81.51		1	0	#NULL!	#NULL!	#NULL!	#NULL!	1	8	#NULL!	#NULL!	15	#NULL!	#NULL!	1	#NULL!	-1	#NULL!	#NULL!	#NULL!	#NULL!	-1	#NULL!	#NULL!	#NULL!	#NULL!		#NULL!	#NULL!	#NULL!	#NULL!
1	1	1	1940	95	187	5	#NULL!	5	-1	1	5	10	0.5	0	0	0	0	81.51		1	0	#NULL!	#NULL!	#NULL!	#NULL!	1	#NULL!	#NULL!	#NULL!	15	#NULL!	#NULL!	1	1000	-1	#NULL!	#NULL!	#NULL!	#NULL!	#NULL!	#NULL!	#NULL!	#NULL!	#NULL!		#NULL!	#NULL!	#NULL!	#NULL!
0	1	1	1958	105	189	10	10	10	0	1	7	5	0.9	0	0	0	0	81.51		1	0	#NULL!	#NULL!	#NULL!	#NULL!	1	4	#NULL!	#NULL!	15	#NULL!	#NULL!	1	500	-1	#NULL!	#NULL!	#NULL!	#NULL!	#NULL!	#NULL!	#NULL!	#NULL!	#NULL!		#NULL!	#NULL!	#NULL!	#NULL!
1	1	1	1934	93	181	0	#NULL!	9	3	1	9	8	-1	2	2	0	3	81.51		1	1	1	1	#NULL!	#NULL!	1	#NULL!	#NULL!	#NULL!	15	#NULL!	#NULL!	1	500	-1	#NULL!	250	#NULL!	#NULL!	#NULL!	#NULL!	#NULL!	#NULL!	#NULL!		#NULL!	#NULL!	#NULL!	#NULL!
0	1	1	1939	81	169	5	7	8	4	1	7	5	0.7	3	7	0	0	81.54		0	1	#NULL!	1	#NULL!	#NULL!	1	#NULL!	75	#NULL!	#NULL!	#NULL!	1000	1	#NULL!	#NULL!	#NULL!	350	#NULL!	#NULL!	#NULL!	#NULL!	#NULL!	#NULL!	#NULL!		#NULL!	#NULL!	#NULL!	#NULL!
0	0	1	1958	129	195	2	#NULL!	6	1	0	#NULL!	8	0.4	0	2	0	1	81.54		0	1	1	1	#NULL!	#NULL!	1	#NULL!	#NULL!	#NULL!	20	#NULL!	#NULL!	1	#NULL!	#NULL!	#NULL!	350	#NULL!	#NULL!	#NULL!	#NULL!	#NULL!	#NULL!	#NULL!		#NULL!	#NULL!	10	#NULL!
0	1	1	1950	90	176	7	9	6	6	1	8	8	0.1	8	6	0	9	81.51		0	1	#NULL!	1	#NULL!	#NULL!	1	#NULL!	#NULL!	#NULL!	15	#NULL!	#NULL!	1	#NULL!	#NULL!	#NULL!	#NULL!	#NULL!	#NULL!	#NULL!	#NULL!	#NULL!	15	#NULL!		#NULL!	#NULL!	#NULL!	#NULL!
0	1	1	1965	72	182	8	8	8	4	1	7	7	0.5	7	6	0	7	81.54		0	1	#NULL!	1	#NULL!	#NULL!	1	4	#NULL!	#NULL!	#NULL!	1000	1000	1	#NULL!	#NULL!	#NULL!	#NULL!	#NULL!	#NULL!	#NULL!	#NULL!	#NULL!	8	#NULL!		#NULL!	#NULL!	#NULL!	#NULL!
0	1	0	1946	98	166	4	4	6	2	1	7	9	0.4	1	1	0	0	81.51		1	0	#NULL!	#NULL!	#NULL!	#NULL!	1	#NULL!	#NULL!	#NULL!	15	#NULL!	#NULL!	1	#NULL!	#NULL!	#NULL!	#NULL!	#NULL!	#NULL!	#NULL!	#NULL!	-1	#NULL!	#NULL!		#NULL!	#NULL!	5	#NULL!
0	0	0	1960	80	165	6	9	6	2	1	4	10	0.1	1	0	0	0	81.51		1	0	#NULL!	#NULL!	#NULL!	#NULL!	1	#NULL!	#NULL!	#NULL!	15	#NULL!	#NULL!	1	#NULL!	#NULL!	#NULL!	#NULL!	#NULL!	#NULL!	#NULL!	#NULL!	-1	#NULL!	#NULL!		#NULL!	#NULL!	#NULL!	#NULL!
1	1	1	1959	115	179	7	6	8	5	1	7	8	0.7	6	7	0	6	81.54		0	1	1	1	#NULL!	#NULL!	1	#NULL!	#NULL!	#NULL!	15	#NULL!	#NULL!	1	#NULL!	#NULL!	#NULL!	300	#NULL!	-1	#NULL!	#NULL!	#NULL!	#NULL!	#NULL!		#NULL!	#NULL!	10	#NULL!
0	1	1	1953	90	180	6	4	7	2	1	4	8	0.4	0	0	0	0	81.54		1	0	#NULL!	#NULL!	#NULL!	#NULL!	1	8	#NULL!	#NULL!	#NULL!	#NULL!	#NULL!	1	#NULL!	-1	#NULL!	#NULL!	#NULL!	-1	#NULL!	#NULL!	#NULL!	#NULL!	#NULL!		#NULL!	#NULL!	#NULL!	#NULL!
0	1	0	1946	100	171	3	3	3	2	1	4	3	0.3	0	2	0	0	81.54		0	1	1	1	#NULL!	#NULL!	1	8	#NULL!	#NULL!	#NULL!	#NULL!	#NULL!	1	#NULL!	#NULL!	#NULL!	350	#NULL!	-1	#NULL!	#NULL!	#NULL!	#NULL!	#NULL!		#NULL!	#NULL!	7.5	#NULL!
1	0	0	1945	64	167	7	2	7	2	1	8	8	0.2	0	5	0	7	81.51		0	1	1	1	#NULL!	#NULL!	0	#NULL!	#NULL!	#NULL!	#NULL!	#NULL!	#NULL!	1	#NULL!	#NULL!	#NULL!	150	#NULL!	-1	#NULL!	#NULL!	#NULL!	#NULL!	#NULL!		#NULL!	#NULL!	10	#NULL!
0	0	1	1948	102	175	5	6	8	6	1	4	8	0.7	3	3	0	3	81.54		0	1	1	1	#NULL!	#NULL!	1	#NULL!	#NULL!	#NULL!	15	#NULL!	#NULL!	1	#NULL!	#NULL!	0.075	450	#NULL!	#NULL!	#NULL!	#NULL!	#NULL!	#NULL!	#NULL!		#NULL!	#NULL!	7.5	#NULL!
0	1	1	1944	117	189	3	4	6	1	1	4	8	0.1	1	6	0	0	81.54		1	0	#NULL!	#NULL!	#NULL!	#NULL!	1	#NULL!	#NULL!	#NULL!	15	#NULL!	#NULL!	1	#NULL!	-1	#NULL!	#NULL!	#NULL!	#NULL!	#NULL!	#NULL!	#NULL!	#NULL!	#NULL!		#NULL!	#NULL!	#NULL!	#NULL!
0	1	0	1946	85	169	9	7	9	5	1	7	6	0.8	7	7	0	1	81.54		0	1	1	1	#NULL!	#NULL!	1	#NULL!	#NULL!	#NULL!	15	#NULL!	#NULL!	1	#NULL!	#NULL!	#NULL!	250	#NULL!	#NULL!	#NULL!	#NULL!	#NULL!	#NULL!	#NULL!		#NULL!	#NULL!	10	#NULL!
0	1	0	1946	74	174	8	8	8	6	1	6	9	0.8	5	5	0	7	81.55	81.54	1	0	#NULL!	#NULL!	#NULL!	#NULL!	1	8	#NULL!	#NULL!	15	#NULL!	#NULL!	1	#NULL!	-1	#NULL!	#NULL!	#NULL!	#NULL!	#NULL!	#NULL!	#NULL!	#NULL!	#NULL!		#NULL!	#NULL!	#NULL!	#NULL!
0	1	1	1950	92	187	8	9	9	5	1	8	5	0.8	2	1	0	4	81.54		1	0	#NULL!	#NULL!	#NULL!	#NULL!	1	#NULL!	#NULL!	#NULL!	15	#NULL!	#NULL!	1	#NULL!	-1	#NULL!	#NULL!	#NULL!	#NULL!	#NULL!	#NULL!	#NULL!	#NULL!	#NULL!		#NULL!	#NULL!	#NULL!	#NULL!
0	1	0	1947	86	167	2	#NULL!	7	5	0	#NULL!	-1	-1	0	2	1	0	81.51		1	0	#NULL!	#NULL!	#NULL!	#NULL!	1	8	#NULL!	#NULL!	15	#NULL!	#NULL!	1	#NULL!	-1	#NULL!	#NULL!	#NULL!	#NULL!	#NULL!	#NULL!	#NULL!	#NULL!	#NULL!		#NULL!	#NULL!	#NULL!	#NULL!
1	1	0	1943	90	170	4	3	3	0	1	6	8	0	2	5	0	10	81.51		0	1	1	1	#NULL!	#NULL!	1	8	#NULL!	#NULL!	15	#NULL!	#NULL!	1	#NULL!	#NULL!	#NULL!	200	#NULL!	#NULL!	#NULL!	#NULL!	#NULL!	#NULL!	#NULL!		#NULL!	#NULL!	10	#NULL!
0	0	1	1971	82	185	3	4	4	1	1	6	10	0.1	0	0	0	0	81.51		1	0	#NULL!	#NULL!	#NULL!	#NULL!	1	#NULL!	#NULL!	#NULL!	25	#NULL!	#NULL!	1	#NULL!	-1	#NULL!	#NULL!	#NULL!	#NULL!	#NULL!	#NULL!	#NULL!	#NULL!	#NULL!		#NULL!	#NULL!	5	#NULL!
1	1	0	1959	115	168	6	5	8	4	1	8	8	0.3	4	1	0	0	81.51		0	1	1	1	#NULL!	#NULL!	1	#NULL!	#NULL!	#NULL!	25	#NULL!	#NULL!	1	#NULL!	#NULL!	#NULL!	350	#NULL!	#NULL!	#NULL!	#NULL!	#NULL!	#NULL!	#NULL!		#NULL!	#NULL!	12.5	#NULL!
1	1	0	1949	81	165	5	3	5	5	1	6	10	0.2	0	0	0	1	81.51		0	1	1	1	#NULL!	#NULL!	1	8	#NULL!	#NULL!	20	#NULL!	#NULL!	1	#NULL!	#NULL!	#NULL!	350	#NULL!	#NULL!	#NULL!	#NULL!	#NULL!	#NULL!	#NULL!		#NULL!	#NULL!	10	#NULL!
0	1	0	1946	73	165	2	1	0	0	1	4	10	0.1	0	1	0	0	81.54		1	0	#NULL!	#NULL!	#NULL!	#NULL!	1	#NULL!	#NULL!	#NULL!	15	#NULL!	#NULL!	1	#NULL!	-1	#NULL!	#NULL!	#NULL!	#NULL!	#NULL!	#NULL!	#NULL!	#NULL!	#NULL!		#NULL!	#NULL!	#NULL!	#NULL!
0	1	1	1948	117	187	2	2	2	2	1	7	9	0.2	0	0	0	0	81.54		0	1	1	1	#NULL!	#NULL!	1	#NULL!	#NULL!	#NULL!	15	#NULL!	#NULL!	1	#NULL!	#NULL!	#NULL!	500	#NULL!	#NULL!	#NULL!	#NULL!	#NULL!	#NULL!	#NULL!		#NULL!	#NULL!	7.5	#NULL!
0	0	1	1947	98	190	3	2	2	1	1	2	10	0.1	2	1	0	0	81.51		1	0	#NULL!	#NULL!	#NULL!	#NULL!	1	8	#NULL!	#NULL!	15	#NULL!	#NULL!	1	#NULL!	-1	#NULL!	#NULL!	#NULL!	#NULL!	#NULL!	#NULL!	#NULL!	#NULL!	#NULL!		#NULL!	#NULL!	#NULL!	#NULL!
0	1	0	1940	106	155	10	8	2	0	1	8	9	0.3	0	9	0	0	81.51		1	0	#NULL!	#NULL!	#NULL!	#NULL!	1	8	#NULL!	#NULL!	15	#NULL!	#NULL!	1	#NULL!	-1	#NULL!	#NULL!	#NULL!	#NULL!	#NULL!	#NULL!	#NULL!	#NULL!	#NULL!		#NULL!	#NULL!	#NULL!	#NULL!
0	1	0	1945	90	164	5	7	6	2	1	6	6	0.4	6	0	0	0	81.51		1	0	#NULL!	#NULL!	#NULL!	#NULL!	1	8	#NULL!	#NULL!	15	#NULL!	#NULL!	1	#NULL!	-1	#NULL!	#NULL!	#NULL!	#NULL!	#NULL!	#NULL!	#NULL!	#NULL!	#NULL!		#NULL!	#NULL!	#NULL!	#NULL!
1	1	1	1954	87	178	3	2	4	0	1	5	10	0	1	3	0	0	81.51		1	0	#NULL!	#NULL!	#NULL!	#NULL!	1	8	#NULL!	#NULL!	15	#NULL!	#NULL!	1	#NULL!	#NULL!	#NULL!	#NULL!	#NULL!	#NULL!	#NULL!	#NULL!	#NULL!	#NULL!	#NULL!		#NULL!	#NULL!	5	#NULL!
0	0	0	1940	105	172	6	5	7	2	1	6	8	0.5	3	3	0	1	81.51		0	1	1	1	#NULL!	#NULL!	1	8	#NULL!	#NULL!	15	#NULL!	#NULL!	1	#NULL!	#NULL!	#NULL!	300	#NULL!	#NULL!	#NULL!	#NULL!	#NULL!	#NULL!	#NULL!		#NULL!	#NULL!	5	#NULL!
0	1	0	1952	87	155	0	1	4	1	1	6	7	0.5	0	0	0	0	81.54		1	0	#NULL!	#NULL!	#NULL!	#NULL!	1	8	#NULL!	#NULL!	15	#NULL!	#NULL!	1	#NULL!	-1	#NULL!	#NULL!	#NULL!	#NULL!	#NULL!	#NULL!	#NULL!	#NULL!	#NULL!		#NULL!	#NULL!	#NULL!	#NULL!
0	1	1	1948	75	180	0	1	4	1	1	5	10	0.2	0	1	0	0	81.54		1	0	#NULL!	#NULL!	#NULL!	#NULL!	1	8	#NULL!	#NULL!	15	#NULL!	#NULL!	1	#NULL!	-1	#NULL!	#NULL!	#NULL!	#NULL!	#NULL!	#NULL!	#NULL!	#NULL!	#NULL!		#NULL!	#NULL!	#NULL!	#NULL!
0	0	1	1962	120	168	2	0	2	2	1	5	10	0.1	0	0	0	0	81.54		1	0	#NULL!	#NULL!	#NULL!	#NULL!	1	8	#NULL!	#NULL!	15	#NULL!	#NULL!	1	#NULL!	-1	#NULL!	#NULL!	#NULL!	#NULL!	#NULL!	#NULL!	#NULL!	#NULL!	#NULL!		#NULL!	#NULL!	#NULL!	#NULL!
1	1	1	1958	106	186	5	3	8	2	1	8	8	0.4	0	3	0	0	81.54		1	0	#NULL!	#NULL!	#NULL!	#NULL!	1	8	#NULL!	#NULL!	15	#NULL!	#NULL!	1	#NULL!	-1	#NULL!	#NULL!	#NULL!	#NULL!	#NULL!	#NULL!	#NULL!	#NULL!	#NULL!		#NULL!	#NULL!	#NULL!	#NULL!
1	0	0	1951	73	173	1	3	7	1	1	8	9	0.1	3	5	0	10	81.51		0	1	1	1	#NULL!	#NULL!	1	4	#NULL!	#NULL!	15	#NULL!	#NULL!	1	#NULL!	#NULL!	#NULL!	200	#NULL!	#NULL!	#NULL!	#NULL!	#NULL!	#NULL!	#NULL!		#NULL!	#NULL!	#NULL!	#NULL!
0	0	0	1953	58	167	8	6	10	5	1	8	8	0.7	2	6	0	0	81.51		1	1	#NULL!	1	#NULL!	#NULL!	1	#NULL!	#NULL!	#NULL!	15	#NULL!	#NULL!	1	#NULL!	-1	#NULL!	#NULL!	#NULL!	#NULL!	#NULL!	#NULL!	#NULL!	#NULL!	#NULL!		#NULL!	#NULL!	#NULL!	#NULL!
0	1	0	1949	69	165	3	2	4	0	1	6	10	0.2	7	8	0	5	81.51		0	1	1	1	#NULL!	#NULL!	1	#NULL!	#NULL!	#NULL!	15	#NULL!	#NULL!	1	#NULL!	#NULL!	#NULL!	250	#NULL!	#NULL!	#NULL!	#NULL!	#NULL!	#NULL!	#NULL!		#NULL!	#NULL!	5	#NULL!
0	1	0	1957	94	182	4	5	7	1	1	4	8	0.3	3	6	0	0	81.54		1	0	#NULL!	#NULL!	#NULL!	#NULL!	1	#NULL!	#NULL!	#NULL!	15	#NULL!	#NULL!	1	#NULL!	-1	#NULL!	#NULL!	#NULL!	#NULL!	#NULL!	#NULL!	#NULL!	#NULL!	#NULL!		#NULL!	#NULL!	#NULL!	#NULL!
0	1	1	1950	76	176	6	5	8	3	1	7	10	0.5	0	6	0	3	81.54		1	0	#NULL!	#NULL!	#NULL!	#NULL!	1	#NULL!	#NULL!	#NULL!	15	#NULL!	#NULL!	1	#NULL!	-1	#NULL!	#NULL!	#NULL!	#NULL!	#NULL!	#NULL!	#NULL!	#NULL!	#NULL!		#NULL!	#NULL!	#NULL!	#NULL!
0	1	0	1936	74	158	5	4	8	6	1	6	10	0.3	0	2	0	0	81.51		1	0	#NULL!	#NULL!	#NULL!	#NULL!	1	#NULL!	#NULL!	#NULL!	15	#NULL!	#NULL!	1	#NULL!	-1	#NULL!	#NULL!	#NULL!	#NULL!	#NULL!	#NULL!	#NULL!	#NULL!	#NULL!		#NULL!	#NULL!	#NULL!	#NULL!
0	0	1	1944	125	183	5	5	7	5	1	8	7	0.5	1	3	0	0	81.51		1	0	#NULL!	#NULL!	#NULL!	#NULL!	1	#NULL!	#NULL!	#NULL!	15	#NULL!	#NULL!	1	#NULL!	-1	#NULL!	#NULL!	#NULL!	#NULL!	#NULL!	#NULL!	#NULL!	#NULL!	#NULL!		#NULL!	#NULL!	#NULL!	#NULL!
0	0	0	1952	87	170	4	3	4	3	1	6	8	0.3	3	4	0	0	81.51		1	0	#NULL!	#NULL!	#NULL!	#NULL!	1	#NULL!	#NULL!	#NULL!	15	#NULL!	#NULL!	1	#NULL!	-1	#NULL!	#NULL!	#NULL!	#NULL!	#NULL!	#NULL!	#NULL!	#NULL!	#NULL!		#NULL!	#NULL!	#NULL!	#NULL!
1	1	0	1967	77	180	3	2	3	1	1	9	10	0	10	5	0	0	81.51		1	0	#NULL!	#NULL!	#NULL!	#NULL!	1	#NULL!	#NULL!	#NULL!	15	#NULL!	#NULL!	1	#NULL!	-1	#NULL!	#NULL!	#NULL!	#NULL!	#NULL!	#NULL!	#NULL!	#NULL!	#NULL!		#NULL!	#NULL!	#NULL!	#NULL!
0	1	0	1962	72	173	3	#NULL!	4	1	1	#NULL!	10	0.3	8	8	0	0	81.51		1	0	#NULL!	#NULL!	#NULL!	#NULL!	1	#NULL!	#NULL!	#NULL!	15	#NULL!	#NULL!	1	#NULL!	-1	#NULL!	#NULL!	#NULL!	#NULL!	#NULL!	#NULL!	#NULL!	#NULL!	#NULL!		#NULL!	#NULL!	#NULL!	#NULL!
0	1	0	1937	80	155	5	5	5	4	1	6	10	0.6	0	4	0	0	81.51		0	1	1	1	#NULL!	#NULL!	1	#NULL!	#NULL!	#NULL!	15	#NULL!	#NULL!	1	#NULL!	#NULL!	#NULL!	300	#NULL!	#NULL!	#NULL!	#NULL!	#NULL!	#NULL!	#NULL!		#NULL!	#NULL!	10	#NULL!
1	0	0	1962	75	168	8	6	7	4	1	9	8	0.4	8	8	0	10	81.51		0	1	1	1	#NULL!	#NULL!	1	#NULL!	#NULL!	#NULL!	15	#NULL!	#NULL!	1	#NULL!	#NULL!	#NULL!	350	#NULL!	#NULL!	#NULL!	#NULL!	#NULL!	#NULL!	#NULL!		#NULL!	#NULL!	15	#NULL!
0	0	0	1954	75	176	9	9	7	5	1	1	7	0.8	0	8	0	0	81.51		0	1	1	1	#NULL!	#NULL!	1	#NULL!	#NULL!	#NULL!	15	#NULL!	#NULL!	1	#NULL!	#NULL!	#NULL!	500	#NULL!	#NULL!	#NULL!	#NULL!	#NULL!	#NULL!	#NULL!		#NULL!	#NULL!	7.5	#NULL!
0	1	0	1934	75	166	1	1	3	1	1	6	9	0.2	2	0	0	0	81.54		1	0	#NULL!	#NULL!	#NULL!	#NULL!	1	#NULL!	#NULL!	#NULL!	15	#NULL!	#NULL!	1	#NULL!	-1	#NULL!	#NULL!	#NULL!	#NULL!	#NULL!	#NULL!	#NULL!	#NULL!	#NULL!		#NULL!	#NULL!	#NULL!	#NULL!
0	1	1	1946	102	180	9	9	9	9	1	9	8	0.9	7	7	1	1	81.54		1	0	#NULL!	#NULL!	#NULL!	#NULL!	1	#NULL!	#NULL!	#NULL!	15	#NULL!	#NULL!	1	#NULL!	-1	#NULL!	#NULL!	#NULL!	#NULL!	#NULL!	#NULL!	#NULL!	#NULL!	#NULL!		#NULL!	#NULL!	#NULL!	#NULL!
0	0	0	1965	84	166	3	3	5	0	1	5	9	0.1	3	0	0	0	81.54		1	0	#NULL!	#NULL!	#NULL!	#NULL!	1	#NULL!	#NULL!	#NULL!	15	#NULL!	#NULL!	1	#NULL!	-1	#NULL!	#NULL!	#NULL!	#NULL!	#NULL!	#NULL!	#NULL!	#NULL!	#NULL!		#NULL!	#NULL!	#NULL!	#NULL!
0	1	0	1942	70	165	3	3	6	1	1	2	8	0.6	1	2	0	1	81.54		1	0	#NULL!	#NULL!	#NULL!	#NULL!	1	#NULL!	#NULL!	#NULL!	15	#NULL!	#NULL!	1	#NULL!	-1	#NULL!	#NULL!	#NULL!	#NULL!	#NULL!	#NULL!	#NULL!	#NULL!	#NULL!		#NULL!	#NULL!	#NULL!	#NULL!
1	0	1	1956	94	187	5	1	3	1	1	5	10	0.2	1	0	0	0	81.54		1	0	#NULL!	#NULL!	#NULL!	#NULL!	1	#NULL!	#NULL!	#NULL!	15	#NULL!	#NULL!	1	#NULL!	-1	#NULL!	#NULL!	#NULL!	#NULL!	#NULL!	#NULL!	#NULL!	#NULL!	#NULL!		#NULL!	#NULL!	#NULL!	#NULL!
0	0	1	1952	90	167	0	2	2	1	1	1	10	0.1	0	0	0	0	81.54		1	0	#NULL!	#NULL!	#NULL!	#NULL!	1	#NULL!	#NULL!	#NULL!	15	#NULL!	#NULL!	1	#NULL!	-1	#NULL!	#NULL!	#NULL!	#NULL!	#NULL!	#NULL!	#NULL!	#NULL!	#NULL!		#NULL!	#NULL!	#NULL!	#NULL!
0	0	1	1947	92	178	4	9	5	2	1	3	8	0.3	8	5	5	8	81.54		1	0	#NULL!	#NULL!	#NULL!	#NULL!	1	#NULL!	#NULL!	#NULL!	15	#NULL!	#NULL!	1	#NULL!	-1	#NULL!	#NULL!	#NULL!	#NULL!	#NULL!	#NULL!	#NULL!	#NULL!	#NULL!		#NULL!	#NULL!	#NULL!	#NULL!
0	1	0	1948	80	156	2	0	1	1	1	6	10	0.2	0	0	0	1	81.54		1	0	#NULL!	#NULL!	#NULL!	#NULL!	1	#NULL!	#NULL!	#NULL!	15	#NULL!	#NULL!	1	#NULL!	-1	#NULL!	#NULL!	#NULL!	#NULL!	#NULL!	#NULL!	#NULL!	#NULL!	#NULL!		#NULL!	#NULL!	#NULL!	#NULL!
0	0	0	1951	68	168	0	0	6	3	1	3	8	0.5	0	0	0	0	81.54		1	1	1	1	#NULL!	#NULL!	1	#NULL!	#NULL!	#NULL!	15	#NULL!	#NULL!	1	#NULL!	-1	#NULL!	200	#NULL!	#NULL!	#NULL!	#NULL!	#NULL!	#NULL!	#NULL!		#NULL!	#NULL!	#NULL!	#NULL!
0	0	0	1950	67	173	8	8	9	7	1	7	8	0.7	7	8	1	7	81.54		1	0	#NULL!	#NULL!	#NULL!	#NULL!	1	#NULL!	#NULL!	#NULL!	15	#NULL!	#NULL!	1	#NULL!	-1	#NULL!	#NULL!	#NULL!	#NULL!	#NULL!	#NULL!	#NULL!	#NULL!	#NULL!		#NULL!	#NULL!	#NULL!	#NULL!
0	1	0	1937	72	168	7	8	7	3	1	9	8	0.3	2	3	0	0	81.54		0	1	#NULL!	1	#NULL!	#NULL!	1	#NULL!	#NULL!	#NULL!	15	#NULL!	#NULL!	1	#NULL!	#NULL!	#NULL!	350	#NULL!	#NULL!	#NULL!	#NULL!	#NULL!	#NULL!	#NULL!		#NULL!	#NULL!	7.5	#NULL!
0	1	0	1943	102	173	7	6	7	3	1	5	3	0.5	-1	-1	-1	-1	81.54		0	1	1	#NULL!	#NULL!	#NULL!	1	#NULL!	#NULL!	#NULL!	15	#NULL!	#NULL!	1	#NULL!	#NULL!	#NULL!	350	#NULL!	#NULL!	#NULL!	#NULL!	#NULL!	#NULL!	#NULL!		#NULL!	#NULL!	10	#NULL!
0	0	0	1951	88	172	9	9	8	5	1	8	8	0.8	7	6	0	0	81.54		0	1	1	#NULL!	#NULL!	#NULL!	1	#NULL!	#NULL!	#NULL!	15	#NULL!	#NULL!	1	#NULL!	#NULL!	#NULL!	325	#NULL!	#NULL!	#NULL!	#NULL!	#NULL!	#NULL!	#NULL!		#NULL!	#NULL!	10	#NULL!
0	1	0	1972	85	175	7	7	8	4	1	5	9	0.7	2	4	0	2	81.54		0	1	1	1	#NULL!	#NULL!	1	#NULL!	#NULL!	#NULL!	15	#NULL!	#NULL!	1	#NULL!	#NULL!	#NULL!	300	#NULL!	#NULL!	#NULL!	#NULL!	#NULL!	#NULL!	#NULL!		#NULL!	#NULL!	15	#NULL!
0	0	1	1944	75	172	3	3	3	1	1	7	8	0.3	0	1	0	0	81.51		1	0	#NULL!	#NULL!	#NULL!	#NULL!	1	#NULL!	#NULL!	#NULL!	15	#NULL!	#NULL!	1	#NULL!	-1	#NULL!	#NULL!	#NULL!	#NULL!	#NULL!	#NULL!	#NULL!	#NULL!	#NULL!		#NULL!	#NULL!	#NULL!	#NULL!
0	1	0	1949	87	168	1	1	2	0	1	8	10	0.1	1	1	1	0	81.51		1	0	#NULL!	#NULL!	#NULL!	#NULL!	1	#NULL!	#NULL!	#NULL!	15	#NULL!	#NULL!	1	#NULL!	-1	#NULL!	#NULL!	#NULL!	#NULL!	#NULL!	#NULL!	#NULL!	#NULL!	#NULL!		#NULL!	#NULL!	#NULL!	#NULL!
1	1	1	1947	95	180	3	3	9	1	1	8	10	0.9	0	1	0	0	81.51		0	1	1	1	#NULL!	#NULL!	1	#NULL!	#NULL!	#NULL!	15	#NULL!	#NULL!	1	#NULL!	#NULL!	#NULL!	500	#NULL!	#NULL!	#NULL!	#NULL!	#NULL!	#NULL!	#NULL!		#NULL!	#NULL!	15	#NULL!
0	1	1	1957	93	172	6	6	5	0	1	7	10	0.6	0	6	0	1	81.54		1	0	#NULL!	#NULL!	#NULL!	#NULL!	1	#NULL!	#NULL!	#NULL!	15	#NULL!	#NULL!	1	#NULL!	-1	#NULL!	#NULL!	#NULL!	#NULL!	#NULL!	#NULL!	#NULL!	#NULL!	#NULL!		#NULL!	#NULL!	#NULL!	#NULL!
0	1	0	1938	70	158	0	1	0	0	1	8	9	0	1	0	0	3	81.54		1	0	#NULL!	#NULL!	#NULL!	#NULL!	1	#NULL!	#NULL!	#NULL!	15	#NULL!	#NULL!	1	#NULL!	-1	#NULL!	#NULL!	#NULL!	#NULL!	#NULL!	#NULL!	#NULL!	#NULL!	#NULL!		#NULL!	#NULL!	#NULL!	#NULL!
0	1	1	1950	75	185	7	8	7	1	1	7	8	0	3	5	0	4	81.54		0	1	1	1	#NULL!	#NULL!	1	#NULL!	#NULL!	#NULL!	15	#NULL!	#NULL!	1	#NULL!	#NULL!	#NULL!	400	#NULL!	#NULL!	#NULL!	#NULL!	#NULL!	#NULL!	#NULL!		#NULL!	#NULL!	10	#NULL!
0	1	1	1944	105	179	4	3	8	1	1	4	8	0.4	1	2	0	2	81.54		1	0	#NULL!	#NULL!	#NULL!	#NULL!	1	#NULL!	#NULL!	#NULL!	15	#NULL!	#NULL!	1	#NULL!	-1	#NULL!	#NULL!	#NULL!	#NULL!	#NULL!	#NULL!	#NULL!	#NULL!	#NULL!		#NULL!	#NULL!	#NULL!	#NULL!
0	0	1	1953	90	185	7	4	8	5	1	8	10	0.7	2	8	0	3	81.54		0	1	1	1	#NULL!	#NULL!	1	#NULL!	#NULL!	#NULL!	15	#NULL!	#NULL!	1	#NULL!	#NULL!	#NULL!	300	#NULL!	#NULL!	#NULL!	#NULL!	#NULL!	#NULL!	#NULL!		#NULL!	#NULL!	5	#NULL!
1	1	1	1954	74	174	2	5	3	3	1	8	8	0.2	0	0	0	3	81.51		1	0	#NULL!	#NULL!	#NULL!	#NULL!	1	8	#NULL!	#NULL!	10	#NULL!	#NULL!	1	#NULL!	-1	#NULL!	#NULL!	#NULL!	#NULL!	#NULL!	#NULL!	#NULL!	#NULL!	#NULL!		#NULL!	#NULL!	#NULL!	#NULL!
0	0	0	1969	87	168	5	8	8	2	1	8	7	0.3	8	8	0	8	81.54		1	0	#NULL!	#NULL!	#NULL!	#NULL!	1	8	#NULL!	#NULL!	10	#NULL!	#NULL!	1	#NULL!	-1	#NULL!	#NULL!	#NULL!	#NULL!	#NULL!	#NULL!	#NULL!	#NULL!	#NULL!		#NULL!	#NULL!	#NULL!	#NULL!
0	0	1	1935	77	175	2	2	5	1	0	#NULL!	10	0.4	1	0	0	0	81.51		1	0	#NULL!	#NULL!	#NULL!	#NULL!	1	#NULL!	#NULL!	#NULL!	10	#NULL!	#NULL!	1	#NULL!	-1	#NULL!	#NULL!	#NULL!	#NULL!	#NULL!	#NULL!	#NULL!	#NULL!	#NULL!		#NULL!	#NULL!	#NULL!	#NULL!
0	1	0	1954	85	153	5	1	4	2	1	5	9	0.1	0	8	0	4	81.54		1	0	#NULL!	#NULL!	#NULL!	#NULL!	1	8	#NULL!	#NULL!	#NULL!	#NULL!	#NULL!	1	#NULL!	-1	#NULL!	#NULL!	#NULL!	#NULL!	#NULL!	#NULL!	#NULL!	#NULL!	#NULL!		#NULL!	#NULL!	#NULL!	#NULL!
1	1	1	1949	115	183	4	4	4	1	1	4	10	0.4	0	0	0	0	81.54		1	0	#NULL!	#NULL!	#NULL!	#NULL!	1	8	#NULL!	#NULL!	#NULL!	#NULL!	#NULL!	1	#NULL!	-1	#NULL!	#NULL!	#NULL!	#NULL!	#NULL!	#NULL!	#NULL!	#NULL!	#NULL!		#NULL!	#NULL!	#NULL!	#NULL!
0	0	1	1965	100	187	8	8	10	3	1	8	8	0.9	0	0	0	0	81.54		1	0	#NULL!	#NULL!	#NULL!	#NULL!	1	8	#NULL!	#NULL!	#NULL!	#NULL!	#NULL!	1	#NULL!	-1	#NULL!	250	#NULL!	#NULL!	#NULL!	#NULL!	#NULL!	#NULL!	#NULL!		#NULL!	#NULL!	5	#NULL!
0	1	1	1965	94	180	6	7	8	4	1	5	6	0.5	5	6	2	5	81.54		1	0	#NULL!	#NULL!	#NULL!	#NULL!	1	4	#NULL!	#NULL!	#NULL!	#NULL!	#NULL!	1	#NULL!	-1	#NULL!	#NULL!	#NULL!	#NULL!	#NULL!	#NULL!	#NULL!	#NULL!	#NULL!		#NULL!	#NULL!	#NULL!	#NULL!
0	1	1	1938	103	182	4	6	7	1	0	#NULL!	9	0.6	0	1	0	0	81.54		1	0	#NULL!	#NULL!	#NULL!	#NULL!	0	#NULL!	#NULL!	#NULL!	#NULL!	#NULL!	#NULL!	1	#NULL!	-1	#NULL!	#NULL!	#NULL!	#NULL!	#NULL!	#NULL!	#NULL!	#NULL!	#NULL!		#NULL!	#NULL!	#NULL!	#NULL!
0	0	0	1947	100	183	4	3	6	3	1	5	6	0.5	1	2	2	2	81.51		1	0	#NULL!	#NULL!	#NULL!	#NULL!	0	#NULL!	#NULL!	#NULL!	#NULL!	#NULL!	#NULL!	1	#NULL!	-1	#NULL!	#NULL!	#NULL!	#NULL!	#NULL!	#NULL!	#NULL!	#NULL!	#NULL!		#NULL!	#NULL!	#NULL!	#NULL!
1	1	1	1959	84	170	5	5	7	3	1	7	8	0.6	0	2	1	1	81.51		1	0	#NULL!	#NULL!	#NULL!	#NULL!	0	#NULL!	#NULL!	#NULL!	#NULL!	#NULL!	#NULL!	1	#NULL!	-1	#NULL!	#NULL!	#NULL!	#NULL!	#NULL!	#NULL!	#NULL!	#NULL!	#NULL!		#NULL!	#NULL!	#NULL!	#NULL!
1	1	0	1968	67	173	9	8	9	2	1	7	7	0.7	8	7	1	9	81.51		1	0	#NULL!	#NULL!	#NULL!	#NULL!	0	#NULL!	#NULL!	#NULL!	#NULL!	#NULL!	#NULL!	1	#NULL!	-1	#NULL!	#NULL!	#NULL!	#NULL!	#NULL!	#NULL!	#NULL!	#NULL!	#NULL!		#NULL!	#NULL!	#NULL!	#NULL!
0	1	0	1936	70	168	3	3	7	7	1	1	9	0.4	0	4	0	0	81.54		1	0	#NULL!	#NULL!	#NULL!	#NULL!	0	#NULL!	#NULL!	#NULL!	#NULL!	#NULL!	#NULL!	1	#NULL!	-1	#NULL!	#NULL!	#NULL!	#NULL!	#NULL!	#NULL!	#NULL!	#NULL!	#NULL!		#NULL!	#NULL!	#NULL!	#NULL!
0	1	0	1950	70	170	7	4	9	1	1	9	7	0.4	4	2	0	3	81.54		1	0	#NULL!	#NULL!	#NULL!	#NULL!	0	#NULL!	#NULL!	#NULL!	#NULL!	#NULL!	#NULL!	1	#NULL!	-1	#NULL!	#NULL!	#NULL!	#NULL!	#NULL!	#NULL!	#NULL!	#NULL!	#NULL!		#NULL!	#NULL!	#NULL!	#NULL!
1	1	0	1951	82	170	8	5	7	3	1	5	8	0.5	0	4	0	0	81.54		1	0	#NULL!	#NULL!	#NULL!	#NULL!	0	#NULL!	#NULL!	#NULL!	#NULL!	#NULL!	#NULL!	1	#NULL!	-1	#NULL!	#NULL!	#NULL!	#NULL!	#NULL!	#NULL!	#NULL!	#NULL!	#NULL!		#NULL!	#NULL!	#NULL!	#NULL!
0	0	0	1951	70	160	5	6	4	3	1	5	10	0.2	6	1	0	6	81.54		1	0	#NULL!	#NULL!	#NULL!	#NULL!	0	#NULL!	#NULL!	#NULL!	#NULL!	#NULL!	#NULL!	1	#NULL!	-1	#NULL!	#NULL!	#NULL!	#NULL!	#NULL!	#NULL!	#NULL!	#NULL!	#NULL!		#NULL!	#NULL!	#NULL!	#NULL!
0	1	0	1935	78	166	3	5	5	3	1	9	10	0.4	1	2	0	0	81.55	84.57	1	0	#NULL!	#NULL!	#NULL!	#NULL!	0	#NULL!	#NULL!	#NULL!	#NULL!	#NULL!	#NULL!	1	#NULL!	-1	#NULL!	#NULL!	#NULL!	#NULL!	#NULL!	#NULL!	#NULL!	#NULL!	#NULL!		#NULL!	#NULL!	#NULL!	#NULL!
0	1	1	1938	100	178	5	8	5	2	1	5	7	0.5	3	4	1	5	81.51		1	#NULL!	#NULL!	#NULL!	#NULL!	#NULL!	0	#NULL!	#NULL!	#NULL!	#NULL!	#NULL!	#NULL!	1	#NULL!	-1	#NULL!	#NULL!	#NULL!	#NULL!	#NULL!	#NULL!	#NULL!	#NULL!	#NULL!		#NULL!	#NULL!	#NULL!	#NULL!
0	1	0	1953	80	163	7	4	8	2	1	8	8	0.5	2	2	0	1	81.51		1	0	#NULL!	#NULL!	#NULL!	#NULL!	1	#NULL!	#NULL!	#NULL!	25	#NULL!	#NULL!	1	#NULL!	-1	#NULL!	#NULL!	#NULL!	#NULL!	#NULL!	#NULL!	#NULL!	#NULL!	#NULL!		#NULL!	#NULL!	#NULL!	#NULL!
1	1	1	1967	93	185	3	2	2	2	1	8	10	0.1	0	0	0	0	81.51		0	1	1	1	#NULL!	#NULL!	1	8	#NULL!	#NULL!	15	#NULL!	#NULL!	1	#NULL!	#NULL!	#NULL!	250	#NULL!	#NULL!	#NULL!	#NULL!	#NULL!	#NULL!	#NULL!		#NULL!	#NULL!	12.5	#NULL!
0	1	0	1948	70	152	1	1	7	3	1	7	7	0.7	2	1	0	2	81.54		1	0	#NULL!	#NULL!	#NULL!	#NULL!	1	8	#NULL!	#NULL!	15	#NULL!	#NULL!	1	#NULL!	-1	#NULL!	#NULL!	#NULL!	#NULL!	#NULL!	#NULL!	#NULL!	#NULL!	#NULL!		#NULL!	#NULL!	#NULL!	#NULL!
0	1	0	1952	113	162	1	2	1	1	1	4	9	0	0	0	0	0	81.51		1	0	#NULL!	#NULL!	#NULL!	#NULL!	1	#NULL!	#NULL!	#NULL!	15	#NULL!	#NULL!	1	#NULL!	-1	#NULL!	#NULL!	#NULL!	#NULL!	#NULL!	#NULL!	#NULL!	#NULL!	#NULL!		#NULL!	#NULL!	#NULL!	#NULL!
0	0	0	1934	71	154	2	1	5	3	1	8	0	0.2	4	0	0	0	81.51		1	0	#NULL!	#NULL!	#NULL!	#NULL!	1	#NULL!	#NULL!	#NULL!	15	#NULL!	#NULL!	1	#NULL!	-1	#NULL!	#NULL!	#NULL!	#NULL!	#NULL!	#NULL!	#NULL!	#NULL!	#NULL!		#NULL!	#NULL!	#NULL!	#NULL!
1	1	0	1938	57	160	8	3	5	4	1	8	8	0.3	0	7	0	0	81.51		0	1	1	1	#NULL!	#NULL!	1	#NULL!	#NULL!	#NULL!	15	#NULL!	#NULL!	1	#NULL!	#NULL!	#NULL!	250	#NULL!	#NULL!	#NULL!	#NULL!	#NULL!	#NULL!	#NULL!		#NULL!	#NULL!	5	#NULL!
0	1	0	1944	75	160	5	6	5	2	1	#NULL!	8	0.3	2	8	0	1	81.54		0	1	1	1	#NULL!	#NULL!	1	#NULL!	#NULL!	#NULL!	15	#NULL!	#NULL!	0	#NULL!	#NULL!	#NULL!	#NULL!	#NULL!	#NULL!	#NULL!	#NULL!	#NULL!	#NULL!	#NULL!		#NULL!	#NULL!	#NULL!	#NULL!
0	1	1	1959	89	182	8	2	10	2	1	8	9	0.6	0	0	0	0	81.54		1	0	#NULL!	#NULL!	#NULL!	#NULL!	1	#NULL!	#NULL!	#NULL!	15	#NULL!	#NULL!	1	#NULL!	-1	#NULL!	150	#NULL!	#NULL!	#NULL!	#NULL!	#NULL!	#NULL!	#NULL!		#NULL!	#NULL!	#NULL!	#NULL!
0	1	0	1964	60	162	8	7	8	2	1	8	7	0.6	2	6	0	1	81.54		1	0	#NULL!	#NULL!	#NULL!	#NULL!	1	#NULL!	#NULL!	#NULL!	15	#NULL!	#NULL!	1	#NULL!	-1	#NULL!	#NULL!	#NULL!	#NULL!	#NULL!	#NULL!	#NULL!	#NULL!	#NULL!		#NULL!	#NULL!	#NULL!	#NULL!
0	1	0	1960	81	171	5	8	8	4	1	8	10	0.5	10	10	0	10	81.54		0	1	1	1	#NULL!	#NULL!	1	#NULL!	#NULL!	#NULL!	15	#NULL!	#NULL!	1	#NULL!	#NULL!	#NULL!	200	#NULL!	#NULL!	#NULL!	#NULL!	#NULL!	#NULL!	#NULL!		#NULL!	#NULL!	5	#NULL!
0	1	1	1956	110	190	7	5	9	4	1	4	8	0.5	0	0	0	0	81.54		1	0	#NULL!	#NULL!	#NULL!	#NULL!	1	#NULL!	#NULL!	#NULL!	15	#NULL!	#NULL!	1	#NULL!	-1	#NULL!	#NULL!	#NULL!	#NULL!	#NULL!	#NULL!	#NULL!	#NULL!	#NULL!		#NULL!	#NULL!	#NULL!	#NULL!
0	1	1	1959	140	182	5	5	7	3	1	7	8	0.6	0	5	0	0	81.54		0	1	1	1	#NULL!	#NULL!	1	#NULL!	#NULL!	#NULL!	15	#NULL!	#NULL!	1	#NULL!	#NULL!	#NULL!	400	#NULL!	#NULL!	#NULL!	#NULL!	#NULL!	#NULL!	#NULL!		#NULL!	#NULL!	10	#NULL!
0	1	0	1949	90	170	2	1	2	1	1	4	9	0.2	1	0	0	0	81.51		1	0	#NULL!	#NULL!	#NULL!	#NULL!	1	#NULL!	#NULL!	#NULL!	15	#NULL!	#NULL!	1	#NULL!	-1	#NULL!	#NULL!	#NULL!	#NULL!	#NULL!	#NULL!	#NULL!	#NULL!	#NULL!		#NULL!	#NULL!	#NULL!	#NULL!
1	1	0	1961	100	175	2	#NULL!	8	2	0	#NULL!	9	0.2	5	4	0	7	81.51		0	1	1	1	#NULL!	#NULL!	1	8	#NULL!	#NULL!	#NULL!	#NULL!	#NULL!	1	#NULL!	#NULL!	#NULL!	300	#NULL!	#NULL!	#NULL!	#NULL!	#NULL!	#NULL!	#NULL!		#NULL!	#NULL!	7.5	#NULL!
0	1	1	1946	106	190	6	5	7	3	1	8	5	0.4	0	0	0	0	81.54		1	0	#NULL!	#NULL!	#NULL!	#NULL!	0	#NULL!	#NULL!	#NULL!	#NULL!	#NULL!	#NULL!	1	#NULL!	-1	#NULL!	#NULL!	#NULL!	#NULL!	#NULL!	#NULL!	#NULL!	#NULL!	#NULL!		#NULL!	#NULL!	#NULL!	#NULL!
1	1	0	1944	70	171	1	1	2	1	1	8	9	0	1	1	0	0	81.51		0	1	1	1	#NULL!	#NULL!	1	8	#NULL!	#NULL!	15	#NULL!	#NULL!	1	#NULL!	#NULL!	#NULL!	200	#NULL!	#NULL!	#NULL!	#NULL!	#NULL!	#NULL!	#NULL!		#NULL!	#NULL!	7.5	#NULL!
1	1	0	1938	71	#NULL!	7	6	8	3	1	7	8	0.5	3	0	0	3	81.51		1	0	#NULL!	#NULL!	#NULL!	#NULL!	1	8	#NULL!	#NULL!	15	#NULL!	#NULL!	1	#NULL!	-1	#NULL!	#NULL!	#NULL!	#NULL!	#NULL!	#NULL!	#NULL!	#NULL!	#NULL!		#NULL!	#NULL!	#NULL!	#NULL!
0	0	0	1934	71	163	2	2	1	0	0	#NULL!	10	0	5	3	0	3	81.51		0	1	1	1	#NULL!	#NULL!	1	8	#NULL!	#NULL!	15	#NULL!	#NULL!	1	#NULL!	#NULL!	#NULL!	200	#NULL!	#NULL!	#NULL!	#NULL!	#NULL!	#NULL!	#NULL!		#NULL!	#NULL!	5	#NULL!
0	0	0	1932	75	169	10	5	7	3	1	5	10	0.2	0	0	0	0	81.51		1	0	#NULL!	#NULL!	#NULL!	#NULL!	1	#NULL!	#NULL!	#NULL!	15	#NULL!	#NULL!	1	#NULL!	-1	#NULL!	#NULL!	#NULL!	#NULL!	#NULL!	#NULL!	#NULL!	#NULL!	#NULL!		#NULL!	#NULL!	#NULL!	#NULL!
0	1	1	1954	85	177	7	7	8	7	1	7	9	0.7	0	0	0	0	81.54		1	0	#NULL!	#NULL!	#NULL!	#NULL!	1	8	#NULL!	#NULL!	#NULL!	#NULL!	#NULL!	1	#NULL!	-1	#NULL!	#NULL!	#NULL!	#NULL!	#NULL!	#NULL!	#NULL!	#NULL!	#NULL!		#NULL!	#NULL!	#NULL!	#NULL!
0	1	0	1933	61	168	1	6	4	3	1	8	6	0.1	8	6	0	8	81.54		0	1	1	1	#NULL!	#NULL!	1	4	#NULL!	#NULL!	#NULL!	#NULL!	#NULL!	1	#NULL!	#NULL!	#NULL!	225	#NULL!	#NULL!	#NULL!	#NULL!	#NULL!	#NULL!	#NULL!		#NULL!	#NULL!	10	#NULL!
0	1	0	1942	88	162	2	5	6	1	1	8	9	0.1	0	8	0	0	81.51		0	1	#NULL!	1	#NULL!	#NULL!	1	8	#NULL!	#NULL!	5	#NULL!	#NULL!	1	#NULL!	#NULL!	#NULL!	#NULL!	#NULL!	-1	#NULL!	#NULL!	#NULL!	5	#NULL!		#NULL!	#NULL!	#NULL!	#NULL!
0	1	0	1935	71	164	10	7	5	2	1	7	7	0.4	7	4	0	4	81.51		0	1	1	1	#NULL!	#NULL!	1	#NULL!	#NULL!	#NULL!	10	#NULL!	#NULL!	1	#NULL!	#NULL!	#NULL!	#NULL!	#NULL!	-1	#NULL!	#NULL!	#NULL!	#NULL!	#NULL!		#NULL!	#NULL!	#NULL!	#NULL!
1	1	0	1943	75	174	7	#NULL!	7	5	1	9	9	0.1	0	0	0	0	81.51		1	1	#NULL!	1	#NULL!	#NULL!	1	#NULL!	#NULL!	#NULL!	15	#NULL!	#NULL!	1	250	#NULL!	#NULL!	#NULL!	#NULL!	#NULL!	#NULL!	#NULL!	#NULL!	#NULL!	#NULL!		#NULL!	#NULL!	#NULL!	#NULL!
0	0	1	1964	78	182	6	6	6	2	1	6	7	0.5	4	4	0	9	81.51		0	1	1	1	#NULL!	#NULL!	1	#NULL!	#NULL!	#NULL!	10	#NULL!	#NULL!	1	#NULL!	#NULL!	#NULL!	#NULL!	#NULL!	-1	#NULL!	#NULL!	#NULL!	10	#NULL!		#NULL!	#NULL!	#NULL!	#NULL!
0	1	1	1960	100	185	1	2	3	0	1	5	10	0.1	1	2	0	0	81.54		0	1	1	1	#NULL!	#NULL!	1	#NULL!	#NULL!	#NULL!	10	#NULL!	#NULL!	1	#NULL!	#NULL!	#NULL!	#NULL!	#NULL!	-1	#NULL!	#NULL!	#NULL!	5	#NULL!		#NULL!	#NULL!	#NULL!	#NULL!
0	1	1	1944	79	-1	7	8	5	2	1	3	10	0.2	0	3	0	0	81.51		0	1	1	1	#NULL!	#NULL!	1	#NULL!	#NULL!	#NULL!	10	#NULL!	#NULL!	1	#NULL!	#NULL!	#NULL!	#NULL!	#NULL!	-1	#NULL!	#NULL!	#NULL!	5	#NULL!		#NULL!	#NULL!	#NULL!	#NULL!
0	1	0	1932	65	163	0	0	0	0	1	10	10	0	8	10	0	0	81.51		0	1	1	1	#NULL!	#NULL!	0	#NULL!	#NULL!	#NULL!	#NULL!	#NULL!	#NULL!	1	#NULL!	#NULL!	#NULL!	#NULL!	#NULL!	-1	#NULL!	#NULL!	#NULL!	5	#NULL!		#NULL!	#NULL!	#NULL!	#NULL!
0	0	0	1954	77	172	7	9	7	2	1	7	7	0.4	6	6	0	3	81.51		1	1	1	1	#NULL!	#NULL!	1	#NULL!	#NULL!	#NULL!	2.5	#NULL!	#NULL!	1	#NULL!	-1	#NULL!	#NULL!	#NULL!	-1	#NULL!	#NULL!	#NULL!	#NULL!	#NULL!		#NULL!	#NULL!	#NULL!	#NULL!
0	1	0	1954	69	156	7	6	8	6	0	#NULL!	-1	0.6	5	4	0	1	81.51		0	1	1	1	#NULL!	#NULL!	1	#NULL!	#NULL!	#NULL!	10	#NULL!	#NULL!	1	#NULL!	#NULL!	#NULL!	#NULL!	#NULL!	#NULL!	#NULL!	#NULL!	#NULL!	#NULL!	#NULL!		#NULL!	#NULL!	#NULL!	#NULL!
0	0	0	1964	100	171	8	0	8	7	1	9	10	0.5	3	3	0	3	81.51		0	1	1	1	#NULL!	#NULL!	1	#NULL!	#NULL!	#NULL!	10	#NULL!	#NULL!	1	#NULL!	#NULL!	#NULL!	#NULL!	#NULL!	#NULL!	#NULL!	#NULL!	#NULL!	#NULL!	#NULL!		#NULL!	#NULL!	#NULL!	#NULL!
0	1	1	1945	76	173	6	8	7	1	1	7	3	0.4	1	4	1	0	81.54		1	1	1	1	#NULL!	#NULL!	1	#NULL!	#NULL!	#NULL!	10	#NULL!	#NULL!	1	#NULL!	-1	#NULL!	#NULL!	#NULL!	#NULL!	#NULL!	#NULL!	#NULL!	#NULL!	#NULL!		#NULL!	#NULL!	#NULL!	#NULL!
0	1	0	1946	68	165	3	4	3	1	1	9	9	0.3	5	2	0	0	81.54		0	1	1	1	#NULL!	#NULL!	1	#NULL!	#NULL!	#NULL!	5	#NULL!	#NULL!	1	#NULL!	#NULL!	#NULL!	#NULL!	#NULL!	#NULL!	#NULL!	#NULL!	#NULL!	#NULL!	#NULL!		#NULL!	#NULL!	#NULL!	#NULL!
0	1	1	1943	82	180	3	10	4	0	1	2	10	0.2	0	5	0	0	81.51		1	0	#NULL!	#NULL!	#NULL!	#NULL!	0	#NULL!	#NULL!	#NULL!	#NULL!	#NULL!	#NULL!	1	#NULL!	-1	#NULL!	#NULL!	#NULL!	#NULL!	#NULL!	#NULL!	#NULL!	#NULL!	#NULL!		#NULL!	#NULL!	#NULL!	#NULL!
0	0	0	1946	114	180	8	10	9	4	0	#NULL!	9	0.9	0	4	0	0	81.51		1	0	#NULL!	#NULL!	#NULL!	#NULL!	1	#NULL!	#NULL!	#NULL!	#NULL!	#NULL!	1000	1	#NULL!	#NULL!	#NULL!	#NULL!	#NULL!	#NULL!	#NULL!	#NULL!	#NULL!	#NULL!	#NULL!	articaine	#NULL!	-1	#NULL!	#NULL!
0	1	0	1950	86	162	4	4	5	3	0	#NULL!	10	0.5	1	0	0	1	81.54		1	0	#NULL!	#NULL!	#NULL!	#NULL!	1	#NULL!	#NULL!	#NULL!	#NULL!	#NULL!	1000	1	#NULL!	-1	#NULL!	#NULL!	#NULL!	#NULL!	#NULL!	#NULL!	#NULL!	#NULL!	#NULL!		#NULL!	#NULL!	#NULL!	#NULL!
0	1	1	1955	85	185	0	-1	4	0	1	8	10	0	0	0	0	0	81.51		1	1	#NULL!	1	#NULL!	#NULL!	1	#NULL!	#NULL!	#NULL!	10	#NULL!	#NULL!	1	#NULL!	-1	#NULL!	#NULL!	#NULL!	#NULL!	#NULL!	#NULL!	#NULL!	#NULL!	#NULL!		#NULL!	#NULL!	#NULL!	#NULL!
0	1	0	1943	65	165	3	4	7	1	1	8	10	0.2	8	2	0	8	81.51		0	1	1	1	#NULL!	#NULL!	1	#NULL!	#NULL!	#NULL!	10	#NULL!	#NULL!	1	#NULL!	#NULL!	#NULL!	#NULL!	#NULL!	-1	#NULL!	#NULL!	#NULL!	#NULL!	#NULL!		#NULL!	#NULL!	#NULL!	#NULL!
0	1	1	1971	89	-1	8	10	5	1	1	3	7	0.6	4	8	0	0	81.54		0	1	1	1	#NULL!	#NULL!	1	#NULL!	#NULL!	#NULL!	-1	#NULL!	#NULL!	1	#NULL!	#NULL!	#NULL!	#NULL!	#NULL!	-1	#NULL!	#NULL!	#NULL!	20	#NULL!		#NULL!	#NULL!	#NULL!	#NULL!
0	1	1	1966	77	186	1	0	0	0	1	8	10	0.8	0	0	0	0	81.51		0	1	1	1	#NULL!	#NULL!	1	#NULL!	#NULL!	#NULL!	#NULL!	#NULL!	1000	1	#NULL!	#NULL!	#NULL!	#NULL!	#NULL!	#NULL!	#NULL!	#NULL!	#NULL!	10	#NULL!	lidocaine	40	#NULL!	#NULL!	#NULL!
0	1	0	1959	72	175	6	4	6	1	1	4	9	0.3	0	2	0	0	81.51		1	0	#NULL!	#NULL!	#NULL!	#NULL!	1	#NULL!	#NULL!	#NULL!	10	#NULL!	#NULL!	1	#NULL!	-1	#NULL!	#NULL!	#NULL!	#NULL!	#NULL!	#NULL!	#NULL!	#NULL!	#NULL!		#NULL!	#NULL!	#NULL!	#NULL!
1	1	0	1967	78	168	2	4	4	1	1	5	10	0.2	4	3	0	1	81.54		0	1	1	1	#NULL!	#NULL!	1	#NULL!	#NULL!	#NULL!	10	#NULL!	#NULL!	1	#NULL!	#NULL!	#NULL!	#NULL!	#NULL!	-1	#NULL!	#NULL!	#NULL!	5	#NULL!		#NULL!	#NULL!	#NULL!	#NULL!
0	0	0	1954	57	163	8	#NULL!	2	2	1	6	8	0.2	3	5	0	3	81.55		0	1	#NULL!	1	#NULL!	#NULL!	1	8	#NULL!	#NULL!	10	#NULL!	#NULL!	1	#NULL!	#NULL!	#NULL!	#NULL!	#NULL!	-1	#NULL!	#NULL!	#NULL!	#NULL!	#NULL!		#NULL!	#NULL!	6	#NULL!
0	1	1	1963	87	180	2	1	5	1	1	8	10	0.1	0	1	5	0	81.51		0	1	1	1	#NULL!	#NULL!	1	#NULL!	#NULL!	#NULL!	#NULL!	#NULL!	1000	1	#NULL!	#NULL!	#NULL!	#NULL!	#NULL!	#NULL!	#NULL!	#NULL!	#NULL!	10	#NULL!	lidocaine	40	#NULL!	#NULL!	#NULL!
0	1	1	1960	115	199	4	#NULL!	3	1	1	8	8	0.1	0	0	0	0	81.51		0	1	1	1	#NULL!	#NULL!	1	#NULL!	#NULL!	#NULL!	#NULL!	#NULL!	1000	1	#NULL!	#NULL!	#NULL!	#NULL!	#NULL!	#NULL!	#NULL!	#NULL!	#NULL!	10	#NULL!	lidocaine	30	#NULL!	#NULL!	#NULL!
0	1	0	1957	103	167	5	7	6	4	1	9	6	0.6	5	5	0	4	81.54		0	1	1	1	#NULL!	#NULL!	1	#NULL!	#NULL!	#NULL!	#NULL!	#NULL!	1000	1	#NULL!	#NULL!	#NULL!	#NULL!	#NULL!	#NULL!	#NULL!	#NULL!	#NULL!	7.5	#NULL!	lidocaine	20	#NULL!	#NULL!	#NULL!
0	1	1	1944	105	188	3	0	9	9	1	5	8	0.4	0	0	0	0	81.51		0	1	1	1	#NULL!	#NULL!	1	#NULL!	#NULL!	#NULL!	#NULL!	#NULL!	1000	1	#NULL!	#NULL!	#NULL!	#NULL!	#NULL!	#NULL!	#NULL!	#NULL!	#NULL!	5	#NULL!	lidocaine	20	#NULL!	#NULL!	#NULL!
0	1	0	1949	82	164	0	4	4	0	0	#NULL!	10	0	0	2	0	1	81.51		0	1	1	1	#NULL!	#NULL!	1	#NULL!	#NULL!	#NULL!	#NULL!	#NULL!	1000	1	#NULL!	#NULL!	#NULL!	#NULL!	#NULL!	#NULL!	#NULL!	#NULL!	#NULL!	5	#NULL!	lidocaine	40	#NULL!	#NULL!	#NULL!
1	0	0	1960	107	166	8	8	8	3	1	8	6	0.4	2	6	0	3	81.54		0	1	1	1	#NULL!	#NULL!	1	#NULL!	#NULL!	#NULL!	#NULL!	#NULL!	1000	1	#NULL!	#NULL!	#NULL!	#NULL!	#NULL!	#NULL!	#NULL!	#NULL!	#NULL!	5	#NULL!	lidocaine	40	#NULL!	#NULL!	#NULL!
0	1	0	1938	51	155	2	2	5	2	1	5	10	0.1	1	5	0	0	81.51		0	1	1	1	#NULL!	#NULL!	1	#NULL!	#NULL!	#NULL!	#NULL!	#NULL!	1000	1	#NULL!	#NULL!	#NULL!	#NULL!	#NULL!	#NULL!	#NULL!	#NULL!	#NULL!	#NULL!	#NULL!	lidocaine	20	#NULL!	5	#NULL!
1	1	0	1931	80	160	6	9	8	7	1	9	8	0.8	0	7	0	2	81.54		1	0	#NULL!	#NULL!	#NULL!	#NULL!	1	#NULL!	#NULL!	#NULL!	#NULL!	#NULL!	1000	1	#NULL!	-1	#NULL!	#NULL!	#NULL!	#NULL!	#NULL!	#NULL!	#NULL!	#NULL!	#NULL!	lidocaine	60	#NULL!	#NULL!	#NULL!
0	0	1	1965	120	187	8	8	9	2	1	8	7	0.5	2	4	0	0	81.54		0	1	#NULL!	1	#NULL!	#NULL!	1	8	#NULL!	#NULL!	10	#NULL!	#NULL!	1	#NULL!	#NULL!	#NULL!	#NULL!	#NULL!	-1	#NULL!	#NULL!	#NULL!	10	#NULL!		#NULL!	#NULL!	#NULL!	#NULL!
0	1	1	1945	113	182	5	4	5	3	1	5	5	0.3	4	3	1	3	81.51		0	1	1	1	#NULL!	#NULL!	1	#NULL!	#NULL!	#NULL!	10	#NULL!	#NULL!	1	#NULL!	#NULL!	#NULL!	#NULL!	#NULL!	-1	#NULL!	#NULL!	#NULL!	10	#NULL!		#NULL!	#NULL!	#NULL!	#NULL!
0	0	1	1974	93	180	10	#NULL!	9	6	0	#NULL!	6	0.6	2	10	0	9	81.55		0	1	1	1	#NULL!	#NULL!	1	#NULL!	#NULL!	#NULL!	10	#NULL!	#NULL!	1	#NULL!	#NULL!	#NULL!	#NULL!	#NULL!	-1	#NULL!	#NULL!	#NULL!	10	#NULL!		#NULL!	#NULL!	#NULL!	#NULL!
0	0	0	1962	66	162	9	8	5	4	1	6	9	0.5	5	3	0	4	81.54		0	1	1	1	#NULL!	#NULL!	1	#NULL!	#NULL!	#NULL!	10	#NULL!	1000	1	#NULL!	#NULL!	#NULL!	#NULL!	#NULL!	-1	#NULL!	#NULL!	#NULL!	10	#NULL!		#NULL!	#NULL!	#NULL!	#NULL!
0	1	1	1957	89	169	7	4	4	4	1	6	8	0.3	8	6	1	0	81.54		0	1	1	1	#NULL!	#NULL!	1	#NULL!	75	#NULL!	20	#NULL!	#NULL!	1	#NULL!	#NULL!	#NULL!	500	#NULL!	#NULL!	#NULL!	#NULL!	#NULL!	10	#NULL!		#NULL!	#NULL!	#NULL!	#NULL!
1	0	1	1973	78	186	5	4	4	2	1	10	10	0.2	0	4	5	1	81.51		0	1	1	1	#NULL!	#NULL!	1	#NULL!	#NULL!	#NULL!	10	#NULL!	#NULL!	1	#NULL!	#NULL!	#NULL!	#NULL!	#NULL!	#NULL!	#NULL!	#NULL!	#NULL!	10	#NULL!		#NULL!	#NULL!	#NULL!	#NULL!
0	1	1	1951	83	162	0	1	3	0	1	6	10	0.3	0	4	0	4	81.53		0	1	#NULL!	1	#NULL!	#NULL!	1	#NULL!	#NULL!	#NULL!	10	#NULL!	#NULL!	1	#NULL!	#NULL!	#NULL!	#NULL!	#NULL!	#NULL!	#NULL!	#NULL!	#NULL!	10	#NULL!		#NULL!	#NULL!	#NULL!	#NULL!
1	1	0	1931	60	157	0	#NULL!	7	3	1	6	8	0.2	0	10	0	0	81.51	78.6	0	1	#NULL!	1	#NULL!	#NULL!	1	8	#NULL!	#NULL!	#NULL!	#NULL!	#NULL!	1	#NULL!	#NULL!	#NULL!	#NULL!	#NULL!	-1	#NULL!	#NULL!	#NULL!	5	#NULL!		#NULL!	#NULL!	#NULL!	#NULL!
0	0	0	1984	63	167	4	4	6	2	1	7	8	0.3	2	5	0	4	81.51		0	1	1	1	#NULL!	#NULL!	1	#NULL!	#NULL!	#NULL!	10	#NULL!	#NULL!	1	#NULL!	#NULL!	#NULL!	#NULL!	#NULL!	#NULL!	#NULL!	#NULL!	#NULL!	5	#NULL!		#NULL!	#NULL!	#NULL!	#NULL!
0	1	1	1943	96	173	0	0	0	0	1	9	10	0	0	0	0	0	81.53		0	1	1	1	#NULL!	#NULL!	1	#NULL!	#NULL!	#NULL!	10	#NULL!	#NULL!	1	#NULL!	#NULL!	#NULL!	#NULL!	#NULL!	#NULL!	#NULL!	#NULL!	#NULL!	5	#NULL!		#NULL!	#NULL!	#NULL!	#NULL!
1	1	0	1947	74	174	5	7	7	4	1	7	7	0.6	5	7	0	7	81.54		0	1	1	1	#NULL!	#NULL!	1	#NULL!	#NULL!	#NULL!	#NULL!	#NULL!	1000	1	#NULL!	#NULL!	#NULL!	#NULL!	#NULL!	#NULL!	#NULL!	#NULL!	#NULL!	5	#NULL!		#NULL!	#NULL!	#NULL!	#NULL!
1	1	1	1960	112	179	10	9	10	5	1	6	5	1	1	2	0	0	81.54		0	1	1	1	#NULL!	#NULL!	1	8	#NULL!	#NULL!	15	#NULL!	#NULL!	1	#NULL!	#NULL!	#NULL!	#NULL!	#NULL!	-1	#NULL!	#NULL!	#NULL!	#NULL!	#NULL!		#NULL!	#NULL!	#NULL!	#NULL!
0	1	0	1962	85	163	4	5	6	3	1	4	8	0.3	9	9	0	1	81.54		0	1	1	1	#NULL!	#NULL!	1	#NULL!	#NULL!	#NULL!	10	#NULL!	#NULL!	1	#NULL!	#NULL!	#NULL!	#NULL!	#NULL!	-1	#NULL!	#NULL!	#NULL!	#NULL!	#NULL!		#NULL!	#NULL!	#NULL!	#NULL!
0	1	0	1948	85	168	8	7	7	4	1	5	7	0.3	7	7	0	10	81.54		1	1	#NULL!	1	#NULL!	#NULL!	1	#NULL!	#NULL!	#NULL!	10	#NULL!	#NULL!	1	#NULL!	-1	#NULL!	#NULL!	#NULL!	#NULL!	#NULL!	#NULL!	#NULL!	#NULL!	#NULL!		#NULL!	#NULL!	#NULL!	#NULL!
0	0	0	1938	79	166	9	8	0	0	1	6	9	0	6	0	0	0	81.51		1	0	#NULL!	#NULL!	#NULL!	#NULL!	1	#NULL!	#NULL!	#NULL!	10	#NULL!	#NULL!	1	#NULL!	-1	#NULL!	#NULL!	#NULL!	#NULL!	#NULL!	#NULL!	#NULL!	#NULL!	#NULL!		#NULL!	#NULL!	#NULL!	#NULL!
0	1	1	1951	77	172	5	5	7	2	1	5	9	0.2	1	1	0	1	81.51		1	0	#NULL!	#NULL!	#NULL!	#NULL!	1	#NULL!	#NULL!	#NULL!	10	#NULL!	#NULL!	0	#NULL!	#NULL!	#NULL!	#NULL!	#NULL!	#NULL!	#NULL!	#NULL!	#NULL!	#NULL!	#NULL!		#NULL!	#NULL!	#NULL!	#NULL!
0	1	1	1949	125	182	1	3	2	1	1	4	10	0.1	0	0	0	0	81.54		1	0	#NULL!	#NULL!	#NULL!	#NULL!	1	#NULL!	#NULL!	#NULL!	#NULL!	#NULL!	1000	1	#NULL!	-1	#NULL!	#NULL!	#NULL!	#NULL!	#NULL!	#NULL!	#NULL!	#NULL!	#NULL!		#NULL!	#NULL!	#NULL!	#NULL!
0	1	1	1944	90	177	9	#NULL!	10	7	1	7	4	0.7	3	10	0	3	81.54		1	1	#NULL!	1	#NULL!	#NULL!	1	#NULL!	#NULL!	#NULL!	#NULL!	#NULL!	1000	1	#NULL!	-1	#NULL!	#NULL!	#NULL!	#NULL!	#NULL!	#NULL!	#NULL!	#NULL!	#NULL!		#NULL!	#NULL!	#NULL!	#NULL!
0	1	0	1946	85	168	7	8	6	3	1	8	8	0.3	5	8	0	0	81.54		1	0	#NULL!	#NULL!	#NULL!	#NULL!	1	#NULL!	#NULL!	#NULL!	10	#NULL!	#NULL!	1	#NULL!	-1	#NULL!	#NULL!	#NULL!	#NULL!	#NULL!	#NULL!	#NULL!	#NULL!	#NULL!		#NULL!	#NULL!	#NULL!	#NULL!
0	0	0	1955	67	152	8	8	8	8	1	7	3	1	6	0	1	6	81.54		0	1	1	1	#NULL!	#NULL!	1	#NULL!	#NULL!	#NULL!	10	#NULL!	#NULL!	1	#NULL!	#NULL!	#NULL!	#NULL!	#NULL!	#NULL!	#NULL!	#NULL!	#NULL!	#NULL!	#NULL!		#NULL!	#NULL!	#NULL!	#NULL!
0	1	0	1956	69	169	5	8	5	5	1	7	6	0.6	0	0	0	0	81.54		1	0	#NULL!	#NULL!	#NULL!	#NULL!	1	#NULL!	#NULL!	#NULL!	#NULL!	#NULL!	1000	1	#NULL!	-1	#NULL!	#NULL!	#NULL!	#NULL!	#NULL!	#NULL!	#NULL!	#NULL!	#NULL!		#NULL!	#NULL!	#NULL!	#NULL!
0	1	1	1961	104	175	2	3	0	0	1	7	10	0.3	0	1	0	1	81.54		0	1	1	1	#NULL!	#NULL!	1	#NULL!	#NULL!	#NULL!	#NULL!	#NULL!	1000	1	#NULL!	#NULL!	#NULL!	#NULL!	#NULL!	#NULL!	#NULL!	#NULL!	#NULL!	#NULL!	#NULL!		#NULL!	#NULL!	10	#NULL!
0	0	0	1949	58	158	0	0	3	1	1	6	8	0.1	0	1	0	1	81.51		1	0	#NULL!	#NULL!	#NULL!	#NULL!	1	#NULL!	#NULL!	#NULL!	#NULL!	#NULL!	1000	1	#NULL!	-1	#NULL!	#NULL!	#NULL!	#NULL!	#NULL!	#NULL!	#NULL!	#NULL!	#NULL!		#NULL!	#NULL!	#NULL!	#NULL!
1	1	0	1944	78	166	9	8	10	5	1	10	8	0.9	4	7	0	0	81.51		1	0	#NULL!	#NULL!	#NULL!	#NULL!	0	#NULL!	#NULL!	#NULL!	#NULL!	#NULL!	#NULL!	1	#NULL!	#NULL!	#NULL!	#NULL!	#NULL!	#NULL!	#NULL!	#NULL!	#NULL!	#NULL!	#NULL!	articaine	#NULL!	-1	#NULL!	#NULL!
1	1	0	1938	84	165	8	1	9	5	1	8	7	0.8	6	3	0	4	81.54		1	1	#NULL!	1	#NULL!	#NULL!	1	#NULL!	#NULL!	#NULL!	#NULL!	#NULL!	1000	1	#NULL!	-1	#NULL!	#NULL!	#NULL!	#NULL!	#NULL!	#NULL!	#NULL!	#NULL!	#NULL!	lidocaine	10	#NULL!	#NULL!	#NULL!
1	1	0	1953	99	156	5	5	6	5	1	8	7	0.5	3	4	0	2	81.51		0	1	1	1	#NULL!	#NULL!	1	#NULL!	#NULL!	#NULL!	#NULL!	#NULL!	100	1	#NULL!	#NULL!	#NULL!	#NULL!	#NULL!	#NULL!	#NULL!	#NULL!	#NULL!	7.5	#NULL!	lidocaine	40	#NULL!	#NULL!	#NULL!
1	0	0	1952	72	176	0	0	4	1	1	10	9	0	0	0	0	0	81.51		0	1	1	1	#NULL!	#NULL!	1	#NULL!	#NULL!	#NULL!	#NULL!	#NULL!	1000	1	#NULL!	#NULL!	#NULL!	#NULL!	#NULL!	#NULL!	#NULL!	#NULL!	#NULL!	7.5	#NULL!	lidocaine	40	#NULL!	#NULL!	#NULL!
1	1	1	1952	121	175	8	8	9	5	1	6	7	0.8	3	9	2	1	81.54		0	1	1	1	#NULL!	#NULL!	1	#NULL!	#NULL!	#NULL!	#NULL!	#NULL!	1000	1	#NULL!	#NULL!	#NULL!	#NULL!	#NULL!	#NULL!	#NULL!	#NULL!	#NULL!	7.5	#NULL!	lidocaine	40	#NULL!	#NULL!	#NULL!
0	1	1	1955	88	175	4	3	6	2	0	#NULL!	8	0.1	0	1	0	0	81.51		0	1	1	1	#NULL!	#NULL!	1	#NULL!	#NULL!	#NULL!	#NULL!	#NULL!	1000	1	#NULL!	#NULL!	#NULL!	#NULL!	#NULL!	#NULL!	#NULL!	#NULL!	#NULL!	7.5	#NULL!	lidocaine	40	#NULL!	#NULL!	#NULL!
0	1	0	1940	101	168	6	6	9	3	1	9	8	0.5	5	8	0	0	81.54		0	1	1	1	#NULL!	#NULL!	1	#NULL!	#NULL!	#NULL!	#NULL!	#NULL!	1000	1	#NULL!	#NULL!	#NULL!	#NULL!	#NULL!	#NULL!	#NULL!	#NULL!	#NULL!	5	#NULL!	lidocaine	60	#NULL!	#NULL!	#NULL!
0	1	0	1950	100	171	8	7	8	0	1	8	5	0.4	2	5	0	0	81.54		0	1	1	1	#NULL!	#NULL!	1	#NULL!	#NULL!	#NULL!	#NULL!	#NULL!	1000	1	#NULL!	#NULL!	#NULL!	#NULL!	#NULL!	#NULL!	#NULL!	#NULL!	#NULL!	5	#NULL!	lidocaine	40	#NULL!	#NULL!	#NULL!
0	0	0	1972	125	181	8	6	7	2	1	8	9	0.3	0	0	0	0	81.51		0	1	1	1	#NULL!	#NULL!	1	#NULL!	#NULL!	#NULL!	#NULL!	#NULL!	1000	1	#NULL!	#NULL!	#NULL!	#NULL!	#NULL!	#NULL!	#NULL!	#NULL!	#NULL!	7.5	#NULL!		#NULL!	#NULL!	#NULL!	#NULL!
0	1	0	1945	76	161	5	5	5	2	1	3	7	0.2	6	6	1	6	81.54		0	1	1	1	#NULL!	#NULL!	1	#NULL!	#NULL!	#NULL!	#NULL!	#NULL!	1000	1	#NULL!	#NULL!	#NULL!	#NULL!	#NULL!	#NULL!	#NULL!	#NULL!	#NULL!	5	#NULL!		#NULL!	#NULL!	#NULL!	#NULL!
0	1	1	1949	88	188	6	6	8	3	1	7	8	0.1	0	4	0	0	81.51		1	0	#NULL!	#NULL!	#NULL!	#NULL!	1	#NULL!	#NULL!	#NULL!	#NULL!	#NULL!	1000	1	#NULL!	-1	#NULL!	#NULL!	#NULL!	#NULL!	#NULL!	#NULL!	#NULL!	5	#NULL!		#NULL!	#NULL!	#NULL!	#NULL!
0	1	1	1944	93	168	6	5	3	3	1	8	8	0.3	1	3	0	3	81.51		0	1	1	1	#NULL!	#NULL!	1	#NULL!	#NULL!	#NULL!	#NULL!	#NULL!	1000	1	#NULL!	#NULL!	#NULL!	#NULL!	#NULL!	#NULL!	#NULL!	#NULL!	#NULL!	5	#NULL!		#NULL!	#NULL!	#NULL!	#NULL!
0	1	1	1944	84	177	3	2	4	1	0	#NULL!	9	0.3	0	0	0	0	81.51		1	0	#NULL!	#NULL!	#NULL!	#NULL!	1	#NULL!	#NULL!	#NULL!	#NULL!	#NULL!	1000	1	#NULL!	-1	#NULL!	#NULL!	#NULL!	#NULL!	#NULL!	#NULL!	#NULL!	#NULL!	#NULL!		#NULL!	#NULL!	#NULL!	#NULL!
0	1	0	1958	81	163	5	9	8	3	1	5	9	0.7	3	2	0	0	81.54		1	0	#NULL!	#NULL!	#NULL!	#NULL!	1	#NULL!	#NULL!	#NULL!	#NULL!	#NULL!	1000	1	#NULL!	-1	#NULL!	#NULL!	#NULL!	#NULL!	#NULL!	#NULL!	#NULL!	#NULL!	#NULL!		#NULL!	#NULL!	#NULL!	#NULL!
0	1	0	1943	70	168	8	5	7	5	1	8	7	0.6	2	5	0	2	81.51		1	0	#NULL!	#NULL!	#NULL!	#NULL!	0	#NULL!	#NULL!	#NULL!	#NULL!	#NULL!	#NULL!	1	#NULL!	-1	#NULL!	#NULL!	#NULL!	#NULL!	#NULL!	#NULL!	#NULL!	#NULL!	#NULL!		#NULL!	#NULL!	#NULL!	#NULL!
0	0	0	1949	100	157	7	9	8	5	1	8	7	0.8	8	8	0	2	81.54		1	0	#NULL!	#NULL!	#NULL!	#NULL!	1	#NULL!	#NULL!	#NULL!	#NULL!	#NULL!	1000	1	#NULL!	-1	#NULL!	#NULL!	#NULL!	#NULL!	#NULL!	#NULL!	#NULL!	#NULL!	#NULL!		#NULL!	#NULL!	#NULL!	#NULL!
0	1	0	1946	69	168	8	7	8	5	1	9	9	0.7	0	0	0	0	81.51		1	0	#NULL!	#NULL!	#NULL!	#NULL!	1	#NULL!	#NULL!	#NULL!	#NULL!	#NULL!	1000	1	#NULL!	-1	#NULL!	#NULL!	#NULL!	#NULL!	#NULL!	#NULL!	#NULL!	#NULL!	#NULL!		#NULL!	#NULL!	#NULL!	#NULL!
0	0	0	1982	91	168	8	5	7	5	1	3	8	0.7	8	8	0	0	81.54		0	1	1	1	#NULL!	#NULL!	1	8	#NULL!	#NULL!	29	#NULL!	#NULL!	1	#NULL!	#NULL!	#NULL!	#NULL!	#NULL!	-1	#NULL!	#NULL!	#NULL!	#NULL!	#NULL!		#NULL!	#NULL!	2.5	#NULL!
0	1	1	1942	100	172	9	#NULL!	9	0	1	7	10	0.9	0	0	0	0	81.54		0	1	#NULL!	1	#NULL!	1	1	#NULL!	#NULL!	#NULL!	#NULL!	1000	1000	1	#NULL!	#NULL!	#NULL!	#NULL!	#NULL!	#NULL!	#NULL!	#NULL!	#NULL!	10	#NULL!		#NULL!	#NULL!	#NULL!	#NULL!
0	1	1	1944	93	170	7	4	7	3	1	8	9	0.7	2	4	0	3	81.51		0	1	#NULL!	1	#NULL!	#NULL!	1	#NULL!	#NULL!	#NULL!	10	#NULL!	#NULL!	1	#NULL!	#NULL!	#NULL!	#NULL!	#NULL!	#NULL!	#NULL!	#NULL!	#NULL!	#NULL!	#NULL!		#NULL!	#NULL!	5	#NULL!
0	0	0	1962	77	162	5	6	9	3	1	8	8	0.2	9	9	0	7	81.51		0	1	1	1	#NULL!	#NULL!	1	#NULL!	#NULL!	#NULL!	33.65	#NULL!	#NULL!	1	#NULL!	#NULL!	#NULL!	#NULL!	#NULL!	#NULL!	#NULL!	#NULL!	#NULL!	#NULL!	#NULL!		#NULL!	#NULL!	7.5	#NULL!
0	1	0	1954	80	159	-1	#NULL!	5	2	1	7	8	0.1	0	3	0	1	81.54		0	1	1	1	#NULL!	#NULL!	1	#NULL!	75	#NULL!	#NULL!	#NULL!	#NULL!	1	#NULL!	#NULL!	#NULL!	300	#NULL!	#NULL!	#NULL!	#NULL!	#NULL!	#NULL!	#NULL!		#NULL!	#NULL!	15	#NULL!
0	1	0	1947	75	161	5	5	5	5	1	10	8	0.5	2	1	0	0	81.53		0	1	1	1	#NULL!	#NULL!	1	8	#NULL!	#NULL!	13	1000	#NULL!	1	#NULL!	#NULL!	#NULL!	#NULL!	#NULL!	-1	#NULL!	#NULL!	#NULL!	#NULL!	#NULL!	methadon	5	#NULL!	#NULL!	#NULL!
0	1	1	1955	94	173	3	#NULL!	2	1	1	6	7	0.2	4	4	5	4	81.53		0	1	1	1	#NULL!	#NULL!	1	8	#NULL!	#NULL!	48.6	1000	#NULL!	1	#NULL!	#NULL!	#NULL!	#NULL!	#NULL!	#NULL!	#NULL!	#NULL!	#NULL!	#NULL!	#NULL!		#NULL!	#NULL!	15	#NULL!
0	0	0	1968	94	180	10	10	9	1	1	6	9	0.3	8	8	0	8	81.51		0	1	#NULL!	1	#NULL!	#NULL!	1	#NULL!	75	#NULL!	#NULL!	#NULL!	#NULL!	1	#NULL!	#NULL!	#NULL!	#NULL!	#NULL!	#NULL!	#NULL!	#NULL!	#NULL!	#NULL!	#NULL!		#NULL!	#NULL!	10	#NULL!
0	1	0	1991	60	170	3	#NULL!	2	1	1	8	10	0.1	4	5	8	10	81.53		0	1	#NULL!	1	#NULL!	#NULL!	0	#NULL!	#NULL!	#NULL!	#NULL!	#NULL!	#NULL!	1	#NULL!	#NULL!	#NULL!	#NULL!	#NULL!	#NULL!	#NULL!	#NULL!	#NULL!	#NULL!	#NULL!		#NULL!	#NULL!	#NULL!	#NULL!
0	1	1	1949	98	172	4	#NULL!	4	0	0	#NULL!	-1	1	-1	-1	-1	0	81.51		0	1	#NULL!	1	#NULL!	#NULL!	0	#NULL!	#NULL!	#NULL!	#NULL!	#NULL!	#NULL!	1	#NULL!	#NULL!	#NULL!	#NULL!	#NULL!	#NULL!	#NULL!	#NULL!	#NULL!	#NULL!	#NULL!		#NULL!	#NULL!	#NULL!	#NULL!
0	1	1	1949	75	179	5	5	3	3	0	#NULL!	8	0.1	0	0	0	0	81.54		0	1	#NULL!	1	#NULL!	#NULL!	0	#NULL!	#NULL!	#NULL!	#NULL!	#NULL!	#NULL!	1	#NULL!	#NULL!	#NULL!	#NULL!	#NULL!	#NULL!	#NULL!	#NULL!	#NULL!	#NULL!	#NULL!		#NULL!	#NULL!	5	#NULL!
1	1	1	1940	117	177	6	8	8	2	1	8	10	0.3	0	0	0	0	81.54		1	0	#NULL!	#NULL!	#NULL!	#NULL!	1	8	#NULL!	#NULL!	#NULL!	#NULL!	#NULL!	1	#NULL!	-1	#NULL!	550	#NULL!	#NULL!	#NULL!	#NULL!	#NULL!	10	#NULL!		#NULL!	#NULL!	#NULL!	#NULL!
0	1	0	1949	54	150	3	4	7	1	1	7	10	0.3	1	0	0	5	81.54		1	0	#NULL!	#NULL!	#NULL!	#NULL!	1	8	#NULL!	#NULL!	12.5	1000	#NULL!	1	#NULL!	-1	#NULL!	#NULL!	#NULL!	#NULL!	#NULL!	#NULL!	#NULL!	#NULL!	#NULL!		#NULL!	#NULL!	#NULL!	#NULL!
1	1	0	1965	100	169	-1	9	9	6	1	6	5	-1	0	8	0	0	81.54		1	0	1	#NULL!	#NULL!	#NULL!	1	#NULL!	#NULL!	#NULL!	10	#NULL!	#NULL!	1	#NULL!	-1	#NULL!	#NULL!	#NULL!	#NULL!	#NULL!	#NULL!	#NULL!	#NULL!	#NULL!		#NULL!	#NULL!	#NULL!	#NULL!
0	1	1	1940	65	176	4	7	6	1	1	6	9	0.1	7	7	0	3	81.51		0	1	1	1	#NULL!	#NULL!	0	#NULL!	#NULL!	#NULL!	#NULL!	#NULL!	#NULL!	0	#NULL!	#NULL!	#NULL!	#NULL!	#NULL!	#NULL!	#NULL!	#NULL!	#NULL!	#NULL!	#NULL!		#NULL!	#NULL!	#NULL!	#NULL!
1	1	0	1947	74	160	7	7	6	4	1	4	6	0.8	6	6	0	3	81.54	78.	1	0	#NULL!	#NULL!	#NULL!	#NULL!	0	#NULL!	#NULL!	#NULL!	#NULL!	#NULL!	#NULL!	1	#NULL!	-1	#NULL!	#NULL!	#NULL!	#NULL!	#NULL!	#NULL!	#NULL!	#NULL!	#NULL!		#NULL!	#NULL!	#NULL!	#NULL!
1	1	0	1935	69	168	8	7	8	3	1	8	8	0.6	2	8	8	5	81.54		1	0	#NULL!	#NULL!	#NULL!	#NULL!	1	#NULL!	75	#NULL!	#NULL!	#NULL!	#NULL!	1	#NULL!	-1	#NULL!	#NULL!	#NULL!	#NULL!	#NULL!	#NULL!	#NULL!	#NULL!	#NULL!		#NULL!	#NULL!	#NULL!	#NULL!
0	1	1	1939	65	172	5	5	6	1	1	5	8	0.2	1	2	0	6	81.54		1	0	#NULL!	#NULL!	#NULL!	#NULL!	1	#NULL!	75	#NULL!	#NULL!	#NULL!	#NULL!	1	#NULL!	-1	#NULL!	#NULL!	#NULL!	#NULL!	#NULL!	#NULL!	#NULL!	#NULL!	#NULL!		#NULL!	#NULL!	#NULL!	#NULL!
0	1	#NULL!	1938	75	168	9	8	10	4	1	9	3	0.7	0	2	0	4	81.54		1	0	#NULL!	#NULL!	#NULL!	#NULL!	0	#NULL!	#NULL!	#NULL!	#NULL!	#NULL!	#NULL!	1	#NULL!	#NULL!	#NULL!	#NULL!	#NULL!	#NULL!	#NULL!	#NULL!	#NULL!	#NULL!	#NULL!		#NULL!	#NULL!	#NULL!	#NULL!
0	1	0	1933	50	160	7	4	7	5	1	8	7	0.5	0	6	0	2	81.51		1	0	#NULL!	#NULL!	#NULL!	#NULL!	1	8	#NULL!	#NULL!	#NULL!	#NULL!	#NULL!	1	#NULL!	-1	#NULL!	#NULL!	#NULL!	#NULL!	#NULL!	#NULL!	#NULL!	#NULL!	#NULL!		#NULL!	#NULL!	#NULL!	#NULL!
0	1	1	1961	130	178	4	5	3	2	1	8	-1	0.3	1	1	1	0	81.54		1	0	#NULL!	#NULL!	#NULL!	#NULL!	1	8	#NULL!	#NULL!	#NULL!	#NULL!	#NULL!	1	#NULL!	-1	#NULL!	#NULL!	#NULL!	#NULL!	#NULL!	#NULL!	#NULL!	#NULL!	#NULL!		#NULL!	#NULL!	#NULL!	#NULL!
1	1	0	1946	66	168	6	5	7	3	1	5	-1	0.6	0	0	0	8	81.51	79.3	0	1	#NULL!	1	1	#NULL!	1	8	#NULL!	#NULL!	15	#NULL!	#NULL!	1	#NULL!	#NULL!	#NULL!	#NULL!	#NULL!	#NULL!	#NULL!	#NULL!	-1	#NULL!	#NULL!		#NULL!	#NULL!	#NULL!	#NULL!
0	0	0	1946	73	176	9	#NULL!	2	1	1	8	8	0.1	0	1	0	0	81.51		1	1	#NULL!	1	#NULL!	#NULL!	1	#NULL!	#NULL!	#NULL!	26.65	#NULL!	#NULL!	1	#NULL!	-1	#NULL!	#NULL!	#NULL!	#NULL!	#NULL!	#NULL!	#NULL!	#NULL!	#NULL!		#NULL!	#NULL!	#NULL!	#NULL!
0	1	1	1990	98	173	4	5	5	0	1	6	10	0.1	0	5	0	0	81.51		1	0	#NULL!	#NULL!	#NULL!	#NULL!	1	8	#NULL!	#NULL!	28	#NULL!	#NULL!	1	#NULL!	-1	#NULL!	#NULL!	#NULL!	-1	#NULL!	#NULL!	#NULL!	#NULL!	#NULL!		#NULL!	#NULL!	#NULL!	#NULL!
-1	1	1	1955	100	177	9	9	9	1	1	7	2	0.1	0	0	0	0	81.51		0	1	1	1	#NULL!	#NULL!	0	#NULL!	#NULL!	#NULL!	#NULL!	#NULL!	#NULL!	1	#NULL!	#NULL!	#NULL!	#NULL!	#NULL!	#NULL!	#NULL!	#NULL!	#NULL!	8	#NULL!		#NULL!	#NULL!	#NULL!	#NULL!
0	1	0	1953	87	178	1	#NULL!	0	0	1	7	10	0	2	0	0	0	81.54		1	0	#NULL!	#NULL!	#NULL!	#NULL!	1	8	#NULL!	100	#NULL!	#NULL!	#NULL!	1	#NULL!	-1	#NULL!	#NULL!	#NULL!	#NULL!	#NULL!	#NULL!	#NULL!	#NULL!	#NULL!		#NULL!	#NULL!	#NULL!	#NULL!
0	1	1	1943	80	178	8	8	9	1	1	2	2	0.6	6	5	0	8	81.51		1	0	#NULL!	#NULL!	#NULL!	#NULL!	0	#NULL!	#NULL!	#NULL!	#NULL!	#NULL!	#NULL!	1	#NULL!	-1	#NULL!	#NULL!	#NULL!	#NULL!	#NULL!	#NULL!	#NULL!	#NULL!	#NULL!		#NULL!	#NULL!	#NULL!	#NULL!
1	1	0	1937	80	172	8	#NULL!	10	0	1	3	4	0.5	3	0	0	0	81.54		0	1	1	1	#NULL!	#NULL!	1	#NULL!	#NULL!	#NULL!	#NULL!	#NULL!	1000	1	#NULL!	#NULL!	#NULL!	#NULL!	#NULL!	#NULL!	#NULL!	#NULL!	#NULL!	5	#NULL!	lidocaine	40	#NULL!	#NULL!	#NULL!
0	1	1	1937	92	181	8	6	7	5	1	7	9	0.7	10	8	0	0	81.51		0	1	1	1	#NULL!	#NULL!	0	#NULL!	#NULL!	#NULL!	#NULL!	#NULL!	#NULL!	1	#NULL!	#NULL!	#NULL!	350	#NULL!	#NULL!	#NULL!	#NULL!	#NULL!	10	#NULL!		#NULL!	#NULL!	#NULL!	#NULL!
0	1	0	1934	67	172	7	7	7	3	1	7	7	0.2	3	6	0	7	81.51		1	0	#NULL!	#NULL!	#NULL!	#NULL!	0	#NULL!	#NULL!	#NULL!	#NULL!	#NULL!	#NULL!	0	#NULL!	#NULL!	#NULL!	#NULL!	#NULL!	#NULL!	#NULL!	#NULL!	#NULL!	#NULL!	#NULL!		#NULL!	#NULL!	#NULL!	#NULL!
0	0	1	1953	87	190	9	6	8	3	1	7	7	0.5	0	2	0	0	81.51		1	0	#NULL!	#NULL!	#NULL!	#NULL!	0	#NULL!	#NULL!	#NULL!	#NULL!	#NULL!	#NULL!	1	#NULL!	-1	#NULL!	#NULL!	#NULL!	#NULL!	#NULL!	#NULL!	#NULL!	#NULL!	#NULL!		#NULL!	#NULL!	#NULL!	#NULL!
0	1	0	1948	76	170	7	#NULL!	8	5	1	7	7	0.2	1	7	0	0	81.51		1	0	#NULL!	#NULL!	#NULL!	#NULL!	0	#NULL!	#NULL!	#NULL!	#NULL!	#NULL!	#NULL!	1	#NULL!	-1	#NULL!	#NULL!	#NULL!	#NULL!	#NULL!	#NULL!	#NULL!	#NULL!	#NULL!		#NULL!	#NULL!	#NULL!	#NULL!
1	1	0	1958	56	156	5	3	5	0	0	#NULL!	7	0.2	0	2	0	2	81.51		1	0	#NULL!	#NULL!	#NULL!	#NULL!	1	8	#NULL!	#NULL!	10	1000	#NULL!	1	#NULL!	-1	0.15	#NULL!	#NULL!	#NULL!	#NULL!	#NULL!	#NULL!	5	#NULL!		#NULL!	#NULL!	#NULL!	#NULL!
0	1	0	1943	77	153	0	#NULL!	4	2	0	#NULL!	10	0	2	0	0	2	81.55		0	1	1	1	#NULL!	1	1	8	#NULL!	#NULL!	15	1000	#NULL!	1	#NULL!	#NULL!	#NULL!	#NULL!	#NULL!	#NULL!	#NULL!	#NULL!	#NULL!	#NULL!	#NULL!		#NULL!	#NULL!	7.5	#NULL!
0	0	1	1942	94	183	0	1	4	1	0	#NULL!	10	0	0	0	0	0	81.53		0	1	1	1	#NULL!	#NULL!	1	4	#NULL!	#NULL!	14	#NULL!	#NULL!	1	#NULL!	#NULL!	#NULL!	#NULL!	#NULL!	#NULL!	#NULL!	#NULL!	#NULL!	#NULL!	#NULL!		#NULL!	#NULL!	5	#NULL!
0	1	#NULL!	1935	74	168	7	8	8	0	1	8	8	0.6	4	8	0	4	81.51		0	1	1	1	#NULL!	#NULL!	1	#NULL!	#NULL!	#NULL!	#NULL!	1000	#NULL!	1	#NULL!	#NULL!	#NULL!	#NULL!	#NULL!	#NULL!	#NULL!	#NULL!	#NULL!	#NULL!	#NULL!		#NULL!	#NULL!	5	#NULL!
1	1	0	1940	45	165	7	4	7	4	0	#NULL!	8	0.4	0	2	0	0	81.51		1	1	#NULL!	1	#NULL!	#NULL!	1	#NULL!	#NULL!	#NULL!	11.85	#NULL!	#NULL!	1	#NULL!	-1	#NULL!	#NULL!	#NULL!	#NULL!	#NULL!	#NULL!	#NULL!	#NULL!	#NULL!		#NULL!	#NULL!	#NULL!	#NULL!
0	1	1	1955	152	188	2	#NULL!	4	1	0	#NULL!	9	0	0	0	0	0	81.55		0	1	1	1	#NULL!	#NULL!	1	#NULL!	#NULL!	#NULL!	10	#NULL!	#NULL!	1	#NULL!	#NULL!	#NULL!	#NULL!	#NULL!	#NULL!	#NULL!	#NULL!	#NULL!	10	#NULL!		#NULL!	#NULL!	#NULL!	#NULL!
0	1	1	1929	93	176	9	#NULL!	8	0	0	#NULL!	10	0.1	0	4	6	0	81.51	79.3	0	1	1	1	#NULL!	#NULL!	1	8	#NULL!	#NULL!	#NULL!	#NULL!	#NULL!	1	#NULL!	#NULL!	#NULL!	#NULL!	#NULL!	#NULL!	#NULL!	#NULL!	#NULL!	5	#NULL!		#NULL!	#NULL!	#NULL!	#NULL!
1	1	0	1936	88	156	6	9	7	1	1	8	9	0.1	0	10	0	0	81.54		0	1	1	1	#NULL!	#NULL!	1	#NULL!	#NULL!	#NULL!	5	#NULL!	#NULL!	1	#NULL!	#NULL!	#NULL!	#NULL!	#NULL!	#NULL!	#NULL!	#NULL!	#NULL!	#NULL!	#NULL!		#NULL!	#NULL!	#NULL!	#NULL!
0	1	1	1945	86	183	4	7	7	1	1	9	8	0.2	8	7	0	8	81.54		1	0	#NULL!	#NULL!	#NULL!	#NULL!	1	8	#NULL!	#NULL!	#NULL!	#NULL!	#NULL!	1	#NULL!	-1	#NULL!	#NULL!	#NULL!	#NULL!	#NULL!	#NULL!	#NULL!	#NULL!	#NULL!		#NULL!	#NULL!	#NULL!	#NULL!
1	1	0	1953	89	178	8	#NULL!	9	1	1	8	8	0.5	6	8	0	6	81.54		1	1	#NULL!	1	#NULL!	#NULL!	1	#NULL!	#NULL!	#NULL!	26.65	#NULL!	#NULL!	1	#NULL!	-1	#NULL!	#NULL!	20	#NULL!	#NULL!	#NULL!	#NULL!	#NULL!	#NULL!		#NULL!	#NULL!	#NULL!	#NULL!
0	1	1	1952	84	176	7	4	7	3	1	6	8	0.6	8	7	3	10	81.54		0	1	1	1	#NULL!	#NULL!	1	#NULL!	#NULL!	#NULL!	#NULL!	#NULL!	#NULL!	0	#NULL!	#NULL!	#NULL!	#NULL!	#NULL!	#NULL!	#NULL!	#NULL!	#NULL!	#NULL!	#NULL!		#NULL!	#NULL!	#NULL!	#NULL!
1	1	0	1940	99	168	9	8	9	8	1	6	1	1	0	7	0	7	81.53		0	1	1	1	#NULL!	#NULL!	1	#NULL!	#NULL!	#NULL!	#NULL!	#NULL!	1000	1	#NULL!	#NULL!	#NULL!	#NULL!	#NULL!	#NULL!	#NULL!	#NULL!	#NULL!	10	#NULL!		#NULL!	#NULL!	#NULL!	#NULL!
0	1	1	1981	80	172	10	#NULL!	10	6	0	#NULL!	2	1	7	6	4	0	81.51		1	1	#NULL!	1	#NULL!	#NULL!	0	#NULL!	#NULL!	#NULL!	#NULL!	#NULL!	#NULL!	1	#NULL!	-1	#NULL!	#NULL!	#NULL!	#NULL!	#NULL!	#NULL!	#NULL!	#NULL!	#NULL!		#NULL!	#NULL!	#NULL!	#NULL!
0	1	1	1963	76	180	7	0	3	2	1	8	10	0.4	2	7	2	0	81.53		0	1	1	1	#NULL!	#NULL!	1	8	#NULL!	#NULL!	26.35	1000	#NULL!	1	#NULL!	#NULL!	#NULL!	#NULL!	#NULL!	#NULL!	#NULL!	#NULL!	#NULL!	5	#NULL!		#NULL!	#NULL!	#NULL!	#NULL!
0	0	1	1974	88	183	10	#NULL!	9	3	1	3	3	0.3	5	2	0	0	81.51		0	1	#NULL!	1	#NULL!	#NULL!	1	4	#NULL!	#NULL!	#NULL!	1000	1000	1	#NULL!	#NULL!	#NULL!	#NULL!	#NULL!	#NULL!	#NULL!	#NULL!	#NULL!	10	#NULL!		#NULL!	#NULL!	#NULL!	#NULL!
0	1	1	1954	111	184	7	3	8	1	1	7	8	0.1	2	2	0	0	81.54		1	0	#NULL!	#NULL!	#NULL!	#NULL!	1	#NULL!	#NULL!	#NULL!	#NULL!	#NULL!	1000	1	#NULL!	#NULL!	#NULL!	#NULL!	#NULL!	#NULL!	#NULL!	#NULL!	#NULL!	#NULL!	#NULL!	articaine	#NULL!	100	10	#NULL!
0	1	1	1960	113	186	8	8	8	4	0	#NULL!	-1	0.8	2	6	1	6	81.51		1	0	#NULL!	#NULL!	#NULL!	#NULL!	1	#NULL!	#NULL!	#NULL!	#NULL!	#NULL!	1000	1	#NULL!	#NULL!	#NULL!	#NULL!	#NULL!	#NULL!	#NULL!	#NULL!	#NULL!	#NULL!	#NULL!	articaine	#NULL!	-1	#NULL!	#NULL!
1	1	0	1957	126	177	5	8	10	9	1	10	8	0.9	8	10	4	10	81.54		0	1	#NULL!	1	#NULL!	#NULL!	1	#NULL!	#NULL!	#NULL!	24.85	1000	#NULL!	1	#NULL!	#NULL!	#NULL!	#NULL!	#NULL!	#NULL!	#NULL!	-1	#NULL!	7.5	#NULL!		#NULL!	#NULL!	#NULL!	#NULL!
-1	1	0	1945	105	167	8	5	8	5	1	8	10	0.8	2	5	0	0	81.54		0	1	1	1	#NULL!	#NULL!	1	4	75	#NULL!	25	#NULL!	1000	1	#NULL!	#NULL!	#NULL!	450	#NULL!	#NULL!	#NULL!	#NULL!	#NULL!	#NULL!	#NULL!		#NULL!	#NULL!	#NULL!	#NULL!
0	0	0	1941	62	171	1	0	2	0	0	#NULL!	9	0	0	1	0	0	81.51		0	1	#NULL!	1	#NULL!	#NULL!	1	#NULL!	#NULL!	#NULL!	#NULL!	#NULL!	1000	1	#NULL!	#NULL!	#NULL!	#NULL!	#NULL!	-1	#NULL!	#NULL!	#NULL!	#NULL!	#NULL!		#NULL!	#NULL!	#NULL!	#NULL!
1	1	0	1957	69	158	9	#NULL!	7	3	0	#NULL!	1	0.8	0	0	1	1	81.51		1	1	1	1	#NULL!	#NULL!	1	#NULL!	#NULL!	#NULL!	15	#NULL!	#NULL!	0	#NULL!	#NULL!	#NULL!	#NULL!	#NULL!	#NULL!	#NULL!	#NULL!	#NULL!	#NULL!	#NULL!		#NULL!	#NULL!	#NULL!	#NULL!
0	1	0	1945	60	165	7	#NULL!	10	3	0	#NULL!	7	0.3	0	5	0	5	81.51		0	1	#NULL!	1	#NULL!	#NULL!	1	#NULL!	#NULL!	#NULL!	15	#NULL!	1000	1	#NULL!	#NULL!	#NULL!	100	#NULL!	#NULL!	#NULL!	#NULL!	#NULL!	5	#NULL!		#NULL!	#NULL!	#NULL!	#NULL!
0	0	0	1951	69	173	4	#NULL!	4	2	1	5	9	0	7	6	0	8	81.51		0	-1	#NULL!	#NULL!	#NULL!	#NULL!	1	#NULL!	75	#NULL!	#NULL!	#NULL!	#NULL!	1	#NULL!	#NULL!	#NULL!	#NULL!	#NULL!	#NULL!	#NULL!	#NULL!	#NULL!	#NULL!	#NULL!		#NULL!	#NULL!	#NULL!	#NULL!
0	1	0	1950	59	154	9	8	8	8	1	9	10	0.8	0	6	0	0	81.51		0	1	1	1	#NULL!	#NULL!	1	#NULL!	#NULL!	#NULL!	#NULL!	#NULL!	1000	1	#NULL!	#NULL!	#NULL!	#NULL!	#NULL!	#NULL!	#NULL!	#NULL!	#NULL!	#NULL!	#NULL!		#NULL!	#NULL!	10	#NULL!
0	1	1	1936	81	179	3	#NULL!	6	6	1	6	7	0.6	0	3	0	0	81.51		0	1	1	1	#NULL!	#NULL!	1	#NULL!	#NULL!	#NULL!	#NULL!	#NULL!	1000	1	#NULL!	#NULL!	#NULL!	#NULL!	#NULL!	#NULL!	#NULL!	#NULL!	#NULL!	#NULL!	#NULL!	lidocaine	40	#NULL!	7.5	#NULL!
1	1	0	1967	46	161	9	9	8	0	1	6	7	0.7	6	9	0	9	81.54		1	0	#NULL!	#NULL!	#NULL!	#NULL!	1	#NULL!	#NULL!	#NULL!	#NULL!	#NULL!	1000	0	#NULL!	#NULL!	#NULL!	#NULL!	#NULL!	#NULL!	#NULL!	#NULL!	#NULL!	#NULL!	#NULL!		#NULL!	#NULL!	#NULL!	#NULL!
1	1	0	1945	68	158	6	7	4	3	1	9	10	0.6	0	3	0	2	81.55		0	1	#NULL!	1	#NULL!	#NULL!	1	8	#NULL!	100	17	#NULL!	#NULL!	1	#NULL!	#NULL!	#NULL!	#NULL!	#NULL!	#NULL!	#NULL!	#NULL!	#NULL!	#NULL!	#NULL!		#NULL!	#NULL!	5	#NULL!
0	1	0	1967	56	170	6	#NULL!	10	1	1	5	10	0.3	10	3	0	10	81.51		0	1	1	1	#NULL!	#NULL!	1	#NULL!	#NULL!	#NULL!	21.35	#NULL!	#NULL!	0	#NULL!	#NULL!	#NULL!	#NULL!	#NULL!	#NULL!	#NULL!	#NULL!	#NULL!	#NULL!	#NULL!		#NULL!	#NULL!	#NULL!	#NULL!
0	1	0	1959	77	168	1	1	4	3	1	4	10	0.1	0	0	0	0	81.51		0	1	1	1	#NULL!	#NULL!	1	8	#NULL!	#NULL!	22	#NULL!	#NULL!	1	#NULL!	#NULL!	#NULL!	#NULL!	#NULL!	-1	#NULL!	#NULL!	#NULL!	#NULL!	#NULL!		#NULL!	#NULL!	10	#NULL!
0	1	1	1945	83	172	4	5	5	1	1	3	7	0.3	0	1	0	0	81.51		0	1	1	1	#NULL!	#NULL!	1	#NULL!	#NULL!	#NULL!	#NULL!	#NULL!	1000	1	#NULL!	#NULL!	#NULL!	#NULL!	#NULL!	#NULL!	#NULL!	#NULL!	#NULL!	10	#NULL!	lidocaine	40	#NULL!	#NULL!	#NULL!
0	1	0	1945	110	168	4	#NULL!	9	3	1	6	6	0.3	6	8	0	7	81.54		1	1	1	1	#NULL!	#NULL!	1	#NULL!	#NULL!	#NULL!	12.5	#NULL!	#NULL!	1	#NULL!	-1	#NULL!	#NULL!	#NULL!	#NULL!	#NULL!	#NULL!	#NULL!	#NULL!	#NULL!		#NULL!	#NULL!	#NULL!	#NULL!
0	1	1	1938	80	179	7	8	7	1	1	8	8	0.1	8	2	0	0	81.51		1	1	#NULL!	1	#NULL!	#NULL!	1	#NULL!	#NULL!	#NULL!	10	#NULL!	#NULL!	1	#NULL!	-1	#NULL!	#NULL!	#NULL!	#NULL!	#NULL!	#NULL!	#NULL!	#NULL!	#NULL!		#NULL!	#NULL!	#NULL!	#NULL!
0	1	0	1955	129	176	8	7	7	3	1	4	9	0.5	8	0	5	7	81.51		1	0	#NULL!	#NULL!	#NULL!	#NULL!	1	#NULL!	#NULL!	#NULL!	#NULL!	#NULL!	1000	1	#NULL!	-1	#NULL!	#NULL!	#NULL!	#NULL!	#NULL!	#NULL!	#NULL!	#NULL!	#NULL!	Lidocaine met adrenaline	120	#NULL!	#NULL!	#NULL!
0	1	0	1930	80	151	6	7	7	2	1	6	6	0.5	1	4	0	0	81.54		0	1	1	1	#NULL!	#NULL!	1	#NULL!	#NULL!	#NULL!	#NULL!	#NULL!	1000	1	#NULL!	#NULL!	#NULL!	#NULL!	#NULL!	#NULL!	#NULL!	#NULL!	#NULL!	7.5	#NULL!	Lidocaine	40	#NULL!	#NULL!	#NULL!
0	1	1	1946	116	197	1	1	0	0	0	#NULL!	10	0	0	0	0	0	81.54		0	1	1	1	#NULL!	#NULL!	1	#NULL!	#NULL!	#NULL!	#NULL!	#NULL!	1000	1	#NULL!	#NULL!	#NULL!	#NULL!	#NULL!	#NULL!	#NULL!	#NULL!	#NULL!	10	#NULL!	lidocaine	40	#NULL!	#NULL!	#NULL!
1	1	0	1945	89	161	5	4	5	3	1	9	10	0.7	0	1	0	0	81.54		0	1	1	1	#NULL!	#NULL!	1	#NULL!	#NULL!	#NULL!	#NULL!	#NULL!	1000	1	#NULL!	#NULL!	#NULL!	#NULL!	#NULL!	#NULL!	#NULL!	#NULL!	#NULL!	10	#NULL!	lidocaine	20	#NULL!	#NULL!	#NULL!
0	1	0	1946	117	177	5	7	7	3	1	6	6	0.7	0	8	8	0	81.54		0	1	1	1	#NULL!	#NULL!	1	#NULL!	#NULL!	#NULL!	#NULL!	#NULL!	1000	1	#NULL!	#NULL!	#NULL!	#NULL!	#NULL!	#NULL!	#NULL!	#NULL!	#NULL!	10	#NULL!	lidocaine	40	#NULL!	#NULL!	#NULL!
0	1	1	1949	89	177	4	4	6	1	1	5	7	0.3	1	1	1	1	81.54		0	1	1	1	#NULL!	#NULL!	1	#NULL!	#NULL!	#NULL!	#NULL!	#NULL!	1000	1	#NULL!	#NULL!	#NULL!	#NULL!	#NULL!	#NULL!	#NULL!	#NULL!	#NULL!	10	#NULL!	lidocaine	40	#NULL!	#NULL!	#NULL!
1	1	0	1974	73	175	7	2	8	3	1	9	10	0.4	3	9	0	5	81.51		0	1	1	1	#NULL!	#NULL!	1	#NULL!	#NULL!	#NULL!	#NULL!	#NULL!	1000	1	#NULL!	#NULL!	#NULL!	#NULL!	#NULL!	#NULL!	#NULL!	#NULL!	#NULL!	7.5	#NULL!	lidocaine	40	#NULL!	#NULL!	#NULL!
1	1	1	1963	92	172	7	8	8	7	1	8	7	0.8	0	0	0	2	81.51		0	1	1	1	#NULL!	#NULL!	1	#NULL!	#NULL!	#NULL!	#NULL!	#NULL!	1000	1	#NULL!	#NULL!	#NULL!	#NULL!	#NULL!	#NULL!	#NULL!	#NULL!	#NULL!	7.5	#NULL!	lidocaine	40	#NULL!	#NULL!	#NULL!
0	1	1	1949	103	177	9	9	9	4	1	7	5	0.6	0	0	5	0	81.54		0	1	1	1	#NULL!	#NULL!	1	#NULL!	#NULL!	#NULL!	#NULL!	#NULL!	1000	1	#NULL!	#NULL!	#NULL!	#NULL!	#NULL!	#NULL!	#NULL!	#NULL!	#NULL!	7.5	#NULL!	lidocaine	40	#NULL!	#NULL!	#NULL!
0	1	0	1950	124	169	6	6	7	1	1	9	-1	0.3	0	9	0	0	81.54		0	1	1	1	#NULL!	#NULL!	1	#NULL!	#NULL!	#NULL!	#NULL!	#NULL!	1000	1	#NULL!	#NULL!	#NULL!	#NULL!	#NULL!	#NULL!	#NULL!	#NULL!	#NULL!	7	#NULL!	lidocaine	60	#NULL!	#NULL!	#NULL!
0	1	1	1940	94	181	0	2	0	0	1	8	10	0.1	4	0	0	0	81.51		0	1	1	1	#NULL!	#NULL!	1	#NULL!	#NULL!	#NULL!	#NULL!	#NULL!	1000	1	#NULL!	#NULL!	#NULL!	#NULL!	#NULL!	#NULL!	#NULL!	#NULL!	#NULL!	5	#NULL!	lidocaine	40	#NULL!	#NULL!	#NULL!
1	1	1	1939	172	78	6	5	8	4	1	4	0	1	0	4	0	0	81.51		0	1	1	1	#NULL!	#NULL!	1	#NULL!	#NULL!	#NULL!	#NULL!	#NULL!	1000	1	#NULL!	#NULL!	#NULL!	#NULL!	#NULL!	#NULL!	#NULL!	#NULL!	#NULL!	5	#NULL!	lidocaine	40	#NULL!	#NULL!	#NULL!
0	1	0	1948	98	163	4	5	4	1	1	6	7	0.2	0	3	0	0	81.54		0	1	1	1	#NULL!	#NULL!	1	#NULL!	#NULL!	#NULL!	#NULL!	#NULL!	1000	1	#NULL!	#NULL!	#NULL!	#NULL!	#NULL!	#NULL!	#NULL!	#NULL!	#NULL!	5	#NULL!	lidocaine	40	#NULL!	#NULL!	#NULL!
0	1	0	1941	67	167	6	6	5	2	1	3	0	0.2	0	4	0	0	81.51		0	1	1	1	#NULL!	#NULL!	1	#NULL!	#NULL!	#NULL!	#NULL!	#NULL!	1000	1	#NULL!	#NULL!	#NULL!	#NULL!	#NULL!	#NULL!	#NULL!	#NULL!	#NULL!	#NULL!	#NULL!	lidocaine	40	#NULL!	10	#NULL!
0	1	1	1966	91	182	9	4	7	4	1	7	8	0.6	5	7	0	0	81.51		0	1	1	1	#NULL!	#NULL!	1	#NULL!	#NULL!	#NULL!	#NULL!	#NULL!	1000	1	#NULL!	#NULL!	#NULL!	#NULL!	#NULL!	#NULL!	#NULL!	#NULL!	#NULL!	#NULL!	#NULL!	lidocaine	60	#NULL!	10	#NULL!
0	1	0	1956	66	176	8	8	9	5	0	#NULL!	9	0.7	3	3	0	0	81.54		0	1	1	1	#NULL!	#NULL!	1	#NULL!	#NULL!	#NULL!	#NULL!	#NULL!	1000	1	#NULL!	#NULL!	#NULL!	#NULL!	#NULL!	#NULL!	#NULL!	#NULL!	#NULL!	#NULL!	#NULL!	lidocaine	20	#NULL!	#NULL!	#NULL!
0	1	0	1953	76	162	5	4	7	7	1	8	5	0.6	6	-1	-1	7	81.54		0	1	1	1	#NULL!	#NULL!	1	8	#NULL!	#NULL!	#NULL!	#NULL!	#NULL!	1	#NULL!	#NULL!	#NULL!	#NULL!	#NULL!	#NULL!	#NULL!	#NULL!	#NULL!	#NULL!	10		#NULL!	#NULL!	#NULL!	#NULL!
0	1	1	1949	96	189	8	9	9	2	0	#NULL!	3	0.3	3	5	0	0	81.54		0	1	1	#NULL!	#NULL!	#NULL!	1	8	75	#NULL!	#NULL!	#NULL!	#NULL!	1	#NULL!	#NULL!	#NULL!	375	#NULL!	#NULL!	#NULL!	#NULL!	#NULL!	30	#NULL!		#NULL!	#NULL!	#NULL!	#NULL!
0	1	1	1942	96	173	0	1	1	0	1	8	8	0	2	1	1	0	81.51		0	1	#NULL!	1	#NULL!	#NULL!	0	#NULL!	#NULL!	#NULL!	#NULL!	#NULL!	#NULL!	1	#NULL!	#NULL!	#NULL!	250	#NULL!	#NULL!	#NULL!	#NULL!	#NULL!	20	#NULL!		#NULL!	#NULL!	#NULL!	#NULL!
0	0	0	1959	96	160	7	8	6	3	1	8	8	0.3	6	6	6	0	81.54		0	1	1	1	#NULL!	#NULL!	1	#NULL!	75	#NULL!	#NULL!	#NULL!	#NULL!	1	#NULL!	#NULL!	0.15	500	#NULL!	#NULL!	#NULL!	#NULL!	#NULL!	15	#NULL!		#NULL!	#NULL!	#NULL!	#NULL!
1	0	0	1956	95	183	2	-1	6	4	1	5	8	0.2	3	3	0	4	81.54		0	1	1	1	#NULL!	#NULL!	1	#NULL!	75	#NULL!	15	#NULL!	#NULL!	1	#NULL!	#NULL!	#NULL!	500	#NULL!	#NULL!	#NULL!	#NULL!	#NULL!	15	#NULL!		#NULL!	#NULL!	#NULL!	#NULL!
0	1	0	1941	75	156	8	1	8	8	1	8	0	1	8	6	0	7	81.54		0	1	1	1	#NULL!	#NULL!	0	#NULL!	#NULL!	#NULL!	#NULL!	#NULL!	#NULL!	1	#NULL!	#NULL!	#NULL!	500	#NULL!	#NULL!	#NULL!	#NULL!	#NULL!	15	#NULL!		#NULL!	#NULL!	#NULL!	#NULL!
0	0	1	1953	119	180	6	7	4	3	1	3	8	0.3	0	0	0	0	81.54		0	1	1	1	#NULL!	#NULL!	0	#NULL!	#NULL!	#NULL!	#NULL!	#NULL!	#NULL!	1	#NULL!	#NULL!	#NULL!	450	#NULL!	#NULL!	#NULL!	#NULL!	#NULL!	15	#NULL!		#NULL!	#NULL!	#NULL!	#NULL!
0	0	0	1944	97	161	7	8	6	1	1	8	10	0.2	2	2	0	3	81.54		1	0	#NULL!	#NULL!	#NULL!	#NULL!	1	#NULL!	75	#NULL!	25	#NULL!	#NULL!	1	#NULL!	#NULL!	#NULL!	425	#NULL!	#NULL!	#NULL!	#NULL!	#NULL!	12.5	#NULL!		#NULL!	#NULL!	#NULL!	#NULL!
0	1	1	1945	130	200	6	5	4	1	1	8	6	0.1	0	1	0	0	81.54		0	1	1	1	#NULL!	#NULL!	1	#NULL!	#NULL!	#NULL!	#NULL!	#NULL!	1000	1	#NULL!	#NULL!	#NULL!	#NULL!	#NULL!	#NULL!	#NULL!	#NULL!	#NULL!	12.5	#NULL!		#NULL!	#NULL!	#NULL!	#NULL!
1	1	0	1957	77	172	4	0	2	1	1	9	9	0	1	2	0	0	81.51		0	1	1	1	#NULL!	#NULL!	1	4	#NULL!	#NULL!	#NULL!	#NULL!	1000	1	#NULL!	#NULL!	-1	#NULL!	#NULL!	#NULL!	#NULL!	#NULL!	#NULL!	12	#NULL!		#NULL!	#NULL!	#NULL!	#NULL!
0	1	0	1934	79	160	7	#NULL!	7	4	1	7	7	0.2	0	7	0	0	81.53		0	1	1	1	#NULL!	#NULL!	1	#NULL!	#NULL!	#NULL!	10	#NULL!	#NULL!	1	#NULL!	#NULL!	#NULL!	#NULL!	#NULL!	-1	#NULL!	#NULL!	#NULL!	10	#NULL!		#NULL!	#NULL!	#NULL!	#NULL!
0	1	1	1964	96	188	1	3	6	0	1	6	10	0.1	0	8	0	2	81.51		0	1	1	1	#NULL!	#NULL!	1	#NULL!	#NULL!	#NULL!	10	#NULL!	#NULL!	1	#NULL!	#NULL!	#NULL!	#NULL!	#NULL!	-1	#NULL!	#NULL!	#NULL!	10	#NULL!		#NULL!	#NULL!	#NULL!	#NULL!
0	1	1	1940	82	179	9	9	7	3	1	7	8	0.8	0	0	0	0	81.54		0	1	1	1	#NULL!	#NULL!	1	#NULL!	#NULL!	#NULL!	20	1000	#NULL!	1	#NULL!	#NULL!	150	600	#NULL!	#NULL!	#NULL!	#NULL!	#NULL!	10	#NULL!		#NULL!	#NULL!	#NULL!	#NULL!
1	1	0	1944	71	168	3	5	7	1	1	2	8	0.2	1	8	0	4	81.54		0	1	1	1	#NULL!	#NULL!	1	#NULL!	75	#NULL!	15	#NULL!	#NULL!	1	#NULL!	#NULL!	150	400	#NULL!	#NULL!	#NULL!	#NULL!	#NULL!	10	#NULL!		#NULL!	#NULL!	#NULL!	#NULL!
0	0	0	1945	74	162	7	#NULL!	9	5	1	6	5	0.8	0	0	0	0	81.54		0	1	1	1	#NULL!	#NULL!	1	#NULL!	#NULL!	#NULL!	35	#NULL!	#NULL!	1	#NULL!	#NULL!	75	400	#NULL!	#NULL!	#NULL!	#NULL!	#NULL!	10	#NULL!		#NULL!	#NULL!	#NULL!	#NULL!
0	1	1	1951	89	180	4	-1	0	0	0	#NULL!	6	0	4	5	0	9	81.54		0	1	1	1	#NULL!	#NULL!	1	#NULL!	#NULL!	#NULL!	25	1000	#NULL!	1	#NULL!	#NULL!	#NULL!	250	#NULL!	#NULL!	#NULL!	#NULL!	#NULL!	10	#NULL!		#NULL!	#NULL!	#NULL!	#NULL!
-1	0	1	1958	102	180	8	7	6	2	1	8	7	0.4	1	6	1	4	81.54		0	1	1	#NULL!	#NULL!	#NULL!	1	#NULL!	#NULL!	#NULL!	25	1000	1000	1	#NULL!	#NULL!	#NULL!	#NULL!	#NULL!	#NULL!	#NULL!	#NULL!	#NULL!	10	#NULL!		#NULL!	#NULL!	#NULL!	#NULL!
0	1	0	1943	80	158	5	4	8	5	1	4	6	0.3	-1	5	-1	5	81.54		0	1	1	1	#NULL!	#NULL!	1	#NULL!	#NULL!	#NULL!	#NULL!	1000	#NULL!	1	#NULL!	#NULL!	#NULL!	600	#NULL!	#NULL!	#NULL!	#NULL!	#NULL!	10	#NULL!		#NULL!	#NULL!	#NULL!	#NULL!
1	0	1	1954	90	174	3	3	4	1	1	8	7	0.4	2	6	1	0	81.51		0	1	1	1	#NULL!	#NULL!	1	#NULL!	75	#NULL!	#NULL!	#NULL!	500	1	#NULL!	#NULL!	#NULL!	400	#NULL!	#NULL!	#NULL!	#NULL!	#NULL!	10	#NULL!		#NULL!	#NULL!	#NULL!	#NULL!
0	0	0	1942	61	170	3	4	3	1	1	7	10	0.2	4	7	0	6	81.54		0	1	1	1	#NULL!	#NULL!	1	#NULL!	75	#NULL!	25	#NULL!	#NULL!	1	#NULL!	#NULL!	#NULL!	200	#NULL!	#NULL!	#NULL!	#NULL!	#NULL!	10	#NULL!		#NULL!	#NULL!	#NULL!	#NULL!
0	1	1	1957	95	182	6	9	7	0	1	7	7	0.6	9	7	0	9	81.54		0	1	1	1	#NULL!	#NULL!	1	#NULL!	75	#NULL!	25	#NULL!	#NULL!	1	#NULL!	#NULL!	#NULL!	300	#NULL!	#NULL!	#NULL!	#NULL!	#NULL!	10	#NULL!		#NULL!	#NULL!	#NULL!	#NULL!
0	1	1	1938	85	175	2	2	1	0	0	#NULL!	-1	0	5	6	0	6	81.51		0	1	1	1	#NULL!	#NULL!	1	#NULL!	75	#NULL!	20	#NULL!	#NULL!	1	#NULL!	#NULL!	#NULL!	200	#NULL!	#NULL!	#NULL!	#NULL!	#NULL!	10	#NULL!		#NULL!	#NULL!	#NULL!	#NULL!
0	1	1	1958	116	188	0	2	3	0	1	8	10	0.2	1	0	2	0	81.51		0	1	1	1	#NULL!	#NULL!	1	#NULL!	75	#NULL!	20	#NULL!	#NULL!	1	#NULL!	#NULL!	#NULL!	300	#NULL!	#NULL!	#NULL!	#NULL!	#NULL!	10	#NULL!		#NULL!	#NULL!	#NULL!	#NULL!
0	1	1	1943	82	182	4	#NULL!	4	2	1	2	9	0.1	8	1	0	0	81.51		0	1	1	1	#NULL!	#NULL!	1	#NULL!	75	#NULL!	17.5	#NULL!	#NULL!	1	#NULL!	#NULL!	#NULL!	225	#NULL!	#NULL!	#NULL!	#NULL!	#NULL!	10	#NULL!		#NULL!	#NULL!	#NULL!	#NULL!
0	1	0	1947	68	155	5	3	2	1	0	#NULL!	7	0.5	4	5	0	9	81.51		0	1	1	1	#NULL!	#NULL!	1	#NULL!	75	#NULL!	15	#NULL!	#NULL!	1	#NULL!	#NULL!	#NULL!	250	#NULL!	#NULL!	#NULL!	#NULL!	#NULL!	10	#NULL!		#NULL!	#NULL!	#NULL!	#NULL!
0	0	1	1956	73	172	2	3	2	0	1	6	2	0.2	4	1	0	0	81.51		0	1	1	1	#NULL!	#NULL!	1	#NULL!	75	#NULL!	15	#NULL!	#NULL!	1	#NULL!	#NULL!	#NULL!	250	#NULL!	#NULL!	#NULL!	#NULL!	#NULL!	10	#NULL!		#NULL!	#NULL!	#NULL!	#NULL!
0	1	0	1956	65	161	8	2	8	2	1	8	10	0.7	0	0	0	0	81.51		0	1	1	1	#NULL!	#NULL!	1	#NULL!	75	#NULL!	15	#NULL!	#NULL!	1	#NULL!	#NULL!	#NULL!	250	#NULL!	#NULL!	#NULL!	#NULL!	#NULL!	10	#NULL!		#NULL!	#NULL!	#NULL!	#NULL!
0	0	1	1947	94	184	0	0	4	0	1	3	9	0.1	0	3	0	0	81.54		0	1	1	1	#NULL!	#NULL!	1	#NULL!	75	#NULL!	15	#NULL!	#NULL!	1	#NULL!	#NULL!	#NULL!	450	#NULL!	#NULL!	#NULL!	#NULL!	#NULL!	10	#NULL!		#NULL!	#NULL!	#NULL!	#NULL!
0	1	1	1946	72	158	7	6	8	1	1	8	8	0.4	6	8	0	8	81.54		0	1	1	1	#NULL!	#NULL!	1	#NULL!	75	#NULL!	15	#NULL!	#NULL!	1	#NULL!	#NULL!	#NULL!	350	#NULL!	#NULL!	#NULL!	#NULL!	#NULL!	10	#NULL!		#NULL!	#NULL!	#NULL!	#NULL!
0	0	0	1962	72	184	8	#NULL!	8	1	1	4	7	0.4	7	6	1	6	81.54		0	1	#NULL!	1	#NULL!	#NULL!	1	#NULL!	75	#NULL!	15	#NULL!	#NULL!	1	#NULL!	#NULL!	#NULL!	350	#NULL!	#NULL!	#NULL!	#NULL!	#NULL!	10	#NULL!		#NULL!	#NULL!	#NULL!	#NULL!
1	1	0	1954	79	177	5	5	7	3	1	5	5	0.4	2	4	0	1	81.54		0	1	1	1	#NULL!	#NULL!	1	#NULL!	75	#NULL!	15	#NULL!	#NULL!	1	#NULL!	#NULL!	#NULL!	450	#NULL!	#NULL!	#NULL!	#NULL!	#NULL!	10	#NULL!		#NULL!	#NULL!	#NULL!	#NULL!
0	1	0	1963	63	172	8	8	9	4	0	#NULL!	10	0.8	7	5	0	7	81.54		0	1	1	1	#NULL!	#NULL!	1	#NULL!	75	#NULL!	15	#NULL!	#NULL!	1	#NULL!	#NULL!	#NULL!	250	#NULL!	#NULL!	#NULL!	#NULL!	#NULL!	10	#NULL!		#NULL!	#NULL!	#NULL!	#NULL!
0	0	0	1942	86	162	3	8	5	2	1	10	9	0.2	0	8	0	0	81.51		0	1	1	1	#NULL!	#NULL!	1	#NULL!	75	#NULL!	#NULL!	#NULL!	#NULL!	1	#NULL!	#NULL!	#NULL!	450	#NULL!	#NULL!	#NULL!	#NULL!	#NULL!	10	#NULL!		#NULL!	#NULL!	#NULL!	#NULL!
0	0	1	1948	115	182	1	#NULL!	3	0	1	8	10	0	2	5	1	0	81.54		0	1	1	1	#NULL!	#NULL!	1	#NULL!	75	#NULL!	#NULL!	#NULL!	#NULL!	1	#NULL!	#NULL!	#NULL!	450	#NULL!	#NULL!	#NULL!	#NULL!	#NULL!	10	#NULL!		#NULL!	#NULL!	#NULL!	#NULL!
0	1	0	1955	77	160	0	#NULL!	6	0	1	4	8	0.1	1	5	0	0	81.54		0	1	1	1	#NULL!	#NULL!	1	#NULL!	75	#NULL!	#NULL!	#NULL!	#NULL!	1	#NULL!	#NULL!	#NULL!	450	#NULL!	#NULL!	#NULL!	#NULL!	#NULL!	10	#NULL!		#NULL!	#NULL!	#NULL!	#NULL!
0	1	1	1947	80	180	4	5	4	1	0	#NULL!	10	0	0	4	0	4	81.51		0	1	1	1	#NULL!	#NULL!	1	#NULL!	75	#NULL!	25	#NULL!	#NULL!	1	#NULL!	#NULL!	#NULL!	300	#NULL!	#NULL!	#NULL!	#NULL!	#NULL!	10	#NULL!		#NULL!	#NULL!	#NULL!	#NULL!
0	1	0	1961	85	162	5	5	5	1	1	7	8	0.2	2	10	0	2	81.54		0	1	1	1	#NULL!	#NULL!	1	#NULL!	75	#NULL!	25	#NULL!	#NULL!	1	#NULL!	#NULL!	#NULL!	325	#NULL!	#NULL!	#NULL!	#NULL!	#NULL!	10	#NULL!		#NULL!	#NULL!	#NULL!	#NULL!
0	1	1	1966	115	183	3	1	5	0	1	7	10	0.1	2	0	0	2	81.54		0	1	1	1	#NULL!	#NULL!	1	#NULL!	75	#NULL!	25	#NULL!	#NULL!	1	#NULL!	#NULL!	#NULL!	450	#NULL!	#NULL!	#NULL!	#NULL!	#NULL!	10	#NULL!		#NULL!	#NULL!	#NULL!	#NULL!
1	1	0	1944	83	167	6	7	10	4	1	8	6	0.3	6	1	0	2	81.51		0	1	1	1	#NULL!	#NULL!	1	#NULL!	75	#NULL!	20	#NULL!	#NULL!	1	#NULL!	#NULL!	#NULL!	450	#NULL!	#NULL!	#NULL!	#NULL!	#NULL!	10	#NULL!		#NULL!	#NULL!	#NULL!	#NULL!
1	1	0	1946	52	159	5	6	3	0	1	#NULL!	5	0.2	2	4	0	4	81.51		0	1	1	1	#NULL!	#NULL!	1	#NULL!	75	#NULL!	20	#NULL!	#NULL!	1	#NULL!	#NULL!	#NULL!	250	#NULL!	#NULL!	#NULL!	#NULL!	#NULL!	10	#NULL!		#NULL!	#NULL!	#NULL!	#NULL!
0	0	0	1968	90	167	8	8	8	4	1	7	6	0.7	6	4	0	10	81.54		0	1	1	1	#NULL!	#NULL!	1	#NULL!	75	#NULL!	#NULL!	#NULL!	#NULL!	1	#NULL!	#NULL!	#NULL!	350	#NULL!	#NULL!	#NULL!	#NULL!	#NULL!	10	#NULL!		#NULL!	#NULL!	#NULL!	#NULL!
0	1	1	1952	116	196	6	#NULL!	6	0	1	5	9	0.1	0	4	0	2	81.54		0	1	1	1	#NULL!	#NULL!	1	#NULL!	75	#NULL!	25	#NULL!	#NULL!	1	#NULL!	#NULL!	#NULL!	300	#NULL!	#NULL!	#NULL!	#NULL!	#NULL!	10	#NULL!		#NULL!	#NULL!	#NULL!	#NULL!
0	1	0	1951	79	160	10	8	8	3	1	7	7	0.5	9	10	0	3	81.51		0	1	1	1	#NULL!	#NULL!	1	#NULL!	75	#NULL!	10	#NULL!	#NULL!	1	#NULL!	#NULL!	#NULL!	250	#NULL!	#NULL!	#NULL!	#NULL!	#NULL!	10	#NULL!		#NULL!	#NULL!	#NULL!	#NULL!
0	0	0	1955	83	162	4	#NULL!	9	3	1	6	8	0.6	0	3	0	0	81.54		0	1	1	1	#NULL!	#NULL!	1	#NULL!	75	#NULL!	10	#NULL!	#NULL!	1	#NULL!	#NULL!	#NULL!	500	#NULL!	#NULL!	#NULL!	#NULL!	#NULL!	10	#NULL!		#NULL!	#NULL!	#NULL!	#NULL!
0	0	1	1964	105	180	8	4	8	4	1	7	10	0.5	0	5	2	0	81.51		0	1	1	1	#NULL!	#NULL!	1	#NULL!	75	#NULL!	#NULL!	#NULL!	#NULL!	1	#NULL!	#NULL!	#NULL!	600	#NULL!	#NULL!	#NULL!	#NULL!	#NULL!	10	#NULL!		#NULL!	#NULL!	#NULL!	#NULL!
0	0	0	1945	66	168	10	10	9	3	1	9	9	0.9	5	10	5	10	81.54		0	1	1	1	#NULL!	#NULL!	1	#NULL!	75	#NULL!	#NULL!	#NULL!	#NULL!	1	#NULL!	#NULL!	#NULL!	400	#NULL!	#NULL!	#NULL!	#NULL!	#NULL!	10	#NULL!		#NULL!	#NULL!	#NULL!	#NULL!
0	0	0	1946	80	164	0	#NULL!	2	0	1	7	10	0.1	0	2	0	0	81.51		0	1	1	1	#NULL!	#NULL!	1	#NULL!	75	#NULL!	#NULL!	#NULL!	#NULL!	1	#NULL!	#NULL!	#NULL!	350	#NULL!	#NULL!	#NULL!	#NULL!	#NULL!	10	#NULL!		#NULL!	#NULL!	#NULL!	#NULL!
1	1	1	1940	80	166	3	2	9	0	1	6	10	0	2	4	0	0	81.51		0	1	1	1	#NULL!	#NULL!	1	#NULL!	75	#NULL!	#NULL!	#NULL!	#NULL!	1	#NULL!	#NULL!	#NULL!	500	#NULL!	#NULL!	#NULL!	#NULL!	#NULL!	10	#NULL!		#NULL!	#NULL!	#NULL!	#NULL!
0	1	1	1976	83	186	2	2	6	2	1	5	7	0.5	8	8	0	9	81.51		0	1	1	1	#NULL!	#NULL!	1	#NULL!	75	#NULL!	#NULL!	#NULL!	#NULL!	1	#NULL!	#NULL!	#NULL!	250	#NULL!	#NULL!	#NULL!	#NULL!	#NULL!	10	#NULL!		#NULL!	#NULL!	#NULL!	#NULL!
0	1	0	1950	95	180	3	2	7	3	1	8	1	0.2	3	7	0	7	81.51		0	1	#NULL!	1	#NULL!	#NULL!	1	#NULL!	75	#NULL!	#NULL!	#NULL!	#NULL!	1	#NULL!	#NULL!	#NULL!	300	#NULL!	#NULL!	#NULL!	#NULL!	#NULL!	10	#NULL!		#NULL!	#NULL!	#NULL!	#NULL!
0	0	0	1947	97	172	1	1	2	0	1	9	10	0	0	0	0	5	81.51		0	1	1	1	#NULL!	#NULL!	1	#NULL!	75	#NULL!	#NULL!	#NULL!	#NULL!	1	#NULL!	#NULL!	#NULL!	325	#NULL!	#NULL!	#NULL!	#NULL!	#NULL!	10	#NULL!		#NULL!	#NULL!	#NULL!	#NULL!
0	0	0	1950	77	157	4	#NULL!	1	1	1	9	9	0.1	2	1	0	0	81.51		0	1	1	1	#NULL!	#NULL!	1	#NULL!	75	#NULL!	#NULL!	#NULL!	#NULL!	1	#NULL!	#NULL!	#NULL!	200	#NULL!	#NULL!	#NULL!	#NULL!	#NULL!	10	#NULL!		#NULL!	#NULL!	#NULL!	#NULL!
0	1	1	1947	85	165	0	4	6	6	1	7	7	0.1	2	0	0	0	81.51		0	1	1	1	#NULL!	#NULL!	1	#NULL!	75	#NULL!	#NULL!	#NULL!	#NULL!	1	#NULL!	#NULL!	#NULL!	600	#NULL!	#NULL!	#NULL!	#NULL!	#NULL!	10	#NULL!		#NULL!	#NULL!	#NULL!	#NULL!
0	0	0	1953	62	163	-1	8	9	2	1	7	10	0.2	4	10	2	5	81.51		0	1	#NULL!	1	#NULL!	#NULL!	1	#NULL!	75	#NULL!	#NULL!	#NULL!	#NULL!	1	#NULL!	#NULL!	#NULL!	600	#NULL!	#NULL!	#NULL!	#NULL!	#NULL!	10	#NULL!		#NULL!	#NULL!	#NULL!	#NULL!
0	0	1	1948	84	176	8	8	7	3	1	3	7	0.3	2	4	0	4	81.54		0	1	1	1	#NULL!	#NULL!	1	#NULL!	75	#NULL!	#NULL!	#NULL!	#NULL!	1	#NULL!	#NULL!	#NULL!	700	#NULL!	#NULL!	#NULL!	#NULL!	#NULL!	10	#NULL!		#NULL!	#NULL!	#NULL!	#NULL!
0	0	1	1959	87	172	4	3	7	2	1	6	8	0.2	0	4	0	0	81.54		0	1	1	1	#NULL!	#NULL!	1	#NULL!	75	#NULL!	#NULL!	#NULL!	#NULL!	1	#NULL!	#NULL!	#NULL!	300	#NULL!	#NULL!	#NULL!	#NULL!	#NULL!	10	#NULL!		#NULL!	#NULL!	#NULL!	#NULL!
0	0	1	1945	75	176	0	2	4	2	1	2	9	0.2	0	0	0	0	81.54		0	1	1	1	#NULL!	#NULL!	1	#NULL!	75	#NULL!	#NULL!	#NULL!	#NULL!	1	#NULL!	#NULL!	#NULL!	500	#NULL!	#NULL!	#NULL!	#NULL!	#NULL!	10	#NULL!		#NULL!	#NULL!	#NULL!	#NULL!
0	0	1	1954	103	185	4	1	3	1	1	5	9	0.1	0	2	1	0	81.54		0	1	1	1	#NULL!	#NULL!	1	#NULL!	75	#NULL!	#NULL!	#NULL!	#NULL!	1	#NULL!	#NULL!	#NULL!	300	#NULL!	#NULL!	#NULL!	#NULL!	#NULL!	10	#NULL!		#NULL!	#NULL!	#NULL!	#NULL!
0	1	0	1943	62	174	7	4	8	1	1	5	7	0.3	0	5	0	0	81.54		0	1	1	1	#NULL!	#NULL!	1	#NULL!	75	#NULL!	#NULL!	#NULL!	#NULL!	1	#NULL!	#NULL!	#NULL!	300	#NULL!	#NULL!	#NULL!	#NULL!	#NULL!	10	#NULL!		#NULL!	#NULL!	#NULL!	#NULL!
0	0	0	1939	70	160	7	#NULL!	6	4	1	8	8	0.2	0	5	0	2	81.54		0	1	1	1	#NULL!	#NULL!	1	#NULL!	75	#NULL!	#NULL!	#NULL!	#NULL!	1	#NULL!	#NULL!	#NULL!	250	#NULL!	#NULL!	#NULL!	#NULL!	#NULL!	10	#NULL!		#NULL!	#NULL!	#NULL!	#NULL!
0	1	0	1945	103	171	8	8	8	2	0	#NULL!	4	0.8	5	8	1	3	81.54		0	1	1	1	#NULL!	#NULL!	1	#NULL!	75	#NULL!	#NULL!	#NULL!	#NULL!	1	#NULL!	#NULL!	#NULL!	600	#NULL!	#NULL!	#NULL!	#NULL!	#NULL!	10	#NULL!		#NULL!	#NULL!	#NULL!	#NULL!
0	0	1	1948	92	172	7	7	8	3	1	9	8	0.5	3	7	0	6	81.54		0	1	1	1	#NULL!	#NULL!	1	#NULL!	75	#NULL!	#NULL!	#NULL!	#NULL!	1	#NULL!	#NULL!	#NULL!	350	#NULL!	#NULL!	#NULL!	#NULL!	#NULL!	10	#NULL!		#NULL!	#NULL!	#NULL!	#NULL!
0	1	1	1946	85	170	5	#NULL!	6	4	1	3	5	0.5	3	3	3	7	81.54		0	1	1	1	#NULL!	#NULL!	1	#NULL!	75	#NULL!	#NULL!	#NULL!	#NULL!	1	#NULL!	#NULL!	#NULL!	600	#NULL!	#NULL!	#NULL!	#NULL!	#NULL!	10	#NULL!		#NULL!	#NULL!	#NULL!	#NULL!
0	0	0	1942	73	165	8	#NULL!	7	2	1	7	9	0.3	6	6	0	8	81.54		0	1	1	1	#NULL!	#NULL!	1	#NULL!	75	#NULL!	#NULL!	#NULL!	#NULL!	1	#NULL!	#NULL!	#NULL!	400	#NULL!	#NULL!	#NULL!	#NULL!	#NULL!	10	#NULL!		#NULL!	#NULL!	#NULL!	#NULL!
0	0	1	1953	94	181	4	4	3	2	1	5	8	0	0	4	0	7	81.55		0	1	1	1	#NULL!	#NULL!	1	#NULL!	75	#NULL!	#NULL!	#NULL!	#NULL!	1	#NULL!	#NULL!	#NULL!	600	#NULL!	#NULL!	#NULL!	#NULL!	#NULL!	10	#NULL!		#NULL!	#NULL!	#NULL!	#NULL!
0	1	0	1961	104	159	8	7	8	4	1	7	8	0.2	2	7	0	4	81.54		0	1	#NULL!	1	#NULL!	#NULL!	1	8	#NULL!	#NULL!	#NULL!	#NULL!	#NULL!	1	#NULL!	#NULL!	#NULL!	350	#NULL!	#NULL!	#NULL!	#NULL!	#NULL!	10	#NULL!		#NULL!	#NULL!	#NULL!	#NULL!
0	1	1	1955	75	178	3	1	6	3	1	4	6	0.1	0	1	0	0	81.54		0	1	1	1	#NULL!	#NULL!	1	8	#NULL!	#NULL!	#NULL!	#NULL!	#NULL!	1	#NULL!	#NULL!	#NULL!	300	#NULL!	#NULL!	#NULL!	#NULL!	#NULL!	10	#NULL!		#NULL!	#NULL!	#NULL!	#NULL!
1	1	0	1951	79	178	5	1	7	3	1	8	10	0.3	-1	-1	-1	-1	81.51		0	1	1	1	#NULL!	#NULL!	0	#NULL!	#NULL!	#NULL!	#NULL!	#NULL!	#NULL!	1	#NULL!	#NULL!	#NULL!	200	#NULL!	#NULL!	#NULL!	#NULL!	#NULL!	10	#NULL!		#NULL!	#NULL!	#NULL!	#NULL!
0	1	1	1949	112	187	4	5	8	4	1	6	9	0.3	7	8	0	7	81.54		0	1	1	1	#NULL!	#NULL!	0	#NULL!	#NULL!	#NULL!	#NULL!	#NULL!	#NULL!	1	#NULL!	#NULL!	#NULL!	500	#NULL!	#NULL!	#NULL!	#NULL!	#NULL!	10	#NULL!		#NULL!	#NULL!	#NULL!	#NULL!
1	0	0	1934	78	166	2	#NULL!	2	2	1	5	9	0	0	7	0	0	81.53		0	1	1	1	#NULL!	#NULL!	1	#NULL!	#NULL!	#NULL!	10	#NULL!	#NULL!	1	#NULL!	#NULL!	#NULL!	#NULL!	#NULL!	#NULL!	#NULL!	#NULL!	#NULL!	10	#NULL!		#NULL!	#NULL!	#NULL!	#NULL!
0	1	1	1948	105	189	6	3	6	5	1	6	7	0.4	1	7	1	0	81.54		0	1	1	1	#NULL!	#NULL!	1	#NULL!	#NULL!	#NULL!	10	#NULL!	#NULL!	1	#NULL!	#NULL!	#NULL!	#NULL!	#NULL!	#NULL!	#NULL!	#NULL!	#NULL!	10	#NULL!		#NULL!	#NULL!	#NULL!	#NULL!
0	0	0	1950	52	158	4	1	5	1	1	4	7	0.1	6	6	0	3	81.51		0	1	1	1	#NULL!	#NULL!	1	8	#NULL!	#NULL!	#NULL!	#NULL!	#NULL!	1	#NULL!	#NULL!	#NULL!	200	#NULL!	#NULL!	#NULL!	#NULL!	#NULL!	10	#NULL!		#NULL!	#NULL!	#NULL!	#NULL!
0	1	1	1952	102	183	2	3	3	1	1	6	1	0.1	9	-1	0	8	81.51		0	1	#NULL!	1	#NULL!	#NULL!	1	8	#NULL!	#NULL!	#NULL!	#NULL!	#NULL!	1	#NULL!	#NULL!	#NULL!	250	#NULL!	#NULL!	#NULL!	#NULL!	#NULL!	10	#NULL!		#NULL!	#NULL!	#NULL!	#NULL!
0	1	1	1949	87	182	3	#NULL!	5	2	1	7	10	0.3	1	3	0	1	81.54		0	1	#NULL!	1	#NULL!	#NULL!	1	#NULL!	#NULL!	#NULL!	10	#NULL!	#NULL!	1	#NULL!	#NULL!	#NULL!	#NULL!	#NULL!	#NULL!	#NULL!	#NULL!	#NULL!	10	#NULL!		#NULL!	#NULL!	#NULL!	#NULL!
0	1	1	1951	72	174	8	6	7	4	1	8	8	0.2	8	4	3	8	81.51		0	1	1	1	#NULL!	#NULL!	1	#NULL!	#NULL!	#NULL!	25	#NULL!	#NULL!	1	#NULL!	#NULL!	#NULL!	350	#NULL!	#NULL!	#NULL!	#NULL!	#NULL!	10	#NULL!		#NULL!	#NULL!	#NULL!	#NULL!
0	1	0	1961	110	165	7	5	8	7	1	9	5	0.8	2	0	0	2	81.54		1	1	1	#NULL!	#NULL!	#NULL!	1	#NULL!	#NULL!	#NULL!	25	#NULL!	#NULL!	1	#NULL!	#NULL!	#NULL!	300	#NULL!	#NULL!	#NULL!	#NULL!	#NULL!	10	#NULL!		#NULL!	#NULL!	#NULL!	#NULL!
0	1	1	1952	116	197	8	7	8	3	1	5	#NULL!	0.3	4	4	0	0	81.51		1	1	1	#NULL!	#NULL!	#NULL!	1	#NULL!	#NULL!	#NULL!	20	#NULL!	#NULL!	1	#NULL!	#NULL!	#NULL!	250	#NULL!	#NULL!	#NULL!	#NULL!	#NULL!	10	#NULL!		#NULL!	#NULL!	#NULL!	#NULL!
1	1	0	1962	96	174	8	8	10	7	1	4	3	0.6	8	9	0	10	81.54		0	1	1	1	#NULL!	#NULL!	1	#NULL!	#NULL!	#NULL!	20	#NULL!	#NULL!	1	#NULL!	#NULL!	#NULL!	525	#NULL!	#NULL!	#NULL!	#NULL!	#NULL!	10	#NULL!		#NULL!	#NULL!	#NULL!	#NULL!
0	1	0	1948	100	164	2	0	4	0	1	9	10	0	0	1	0	0	81.51		0	1	1	1	#NULL!	#NULL!	1	#NULL!	#NULL!	#NULL!	15	#NULL!	#NULL!	1	#NULL!	#NULL!	#NULL!	500	#NULL!	#NULL!	#NULL!	#NULL!	#NULL!	10	#NULL!		#NULL!	#NULL!	#NULL!	#NULL!
0	1	1	1936	96	186	1	2	1	0	1	4	10	0	0	2	0	0	81.51		0	1	1	1	#NULL!	#NULL!	0	#NULL!	#NULL!	#NULL!	#NULL!	#NULL!	#NULL!	1	#NULL!	#NULL!	#NULL!	350	#NULL!	#NULL!	#NULL!	#NULL!	#NULL!	10	#NULL!		#NULL!	#NULL!	#NULL!	#NULL!
1	1	0	1937	71	163	0	7	0	0	1	7	10	0.1	5	0	0	0	81.51		0	1	1	1	#NULL!	#NULL!	0	#NULL!	#NULL!	#NULL!	#NULL!	#NULL!	#NULL!	1	#NULL!	#NULL!	#NULL!	350	#NULL!	#NULL!	#NULL!	#NULL!	#NULL!	10	#NULL!		#NULL!	#NULL!	#NULL!	#NULL!
0	1	1	1945	90	183	5	0	1	0	1	2	9	0	0	0	0	0	81.51		0	1	1	1	#NULL!	#NULL!	0	#NULL!	#NULL!	#NULL!	#NULL!	#NULL!	#NULL!	1	#NULL!	#NULL!	#NULL!	250	#NULL!	#NULL!	#NULL!	#NULL!	#NULL!	10	#NULL!		#NULL!	#NULL!	#NULL!	#NULL!
0	1	1	1933	87	186	3	#NULL!	3	1	1	5	5	0.1	0	3	0	0	81.51		0	1	1	1	#NULL!	#NULL!	0	#NULL!	#NULL!	#NULL!	#NULL!	#NULL!	#NULL!	1	#NULL!	#NULL!	#NULL!	350	#NULL!	#NULL!	#NULL!	#NULL!	#NULL!	10	#NULL!		#NULL!	#NULL!	#NULL!	#NULL!
0	1	0	1952	61	169	8	#NULL!	8	4	1	5	8	0.9	10	10	0	10	81.51		0	1	1	1	#NULL!	#NULL!	0	#NULL!	#NULL!	#NULL!	#NULL!	#NULL!	#NULL!	1	#NULL!	#NULL!	#NULL!	250	#NULL!	#NULL!	#NULL!	#NULL!	#NULL!	10	#NULL!		#NULL!	#NULL!	#NULL!	#NULL!
0	0	0	1977	71	161	8	6	4	1	1	5	9	0.1	8	8	0	8	81.51		0	1	1	1	#NULL!	#NULL!	0	#NULL!	#NULL!	#NULL!	#NULL!	#NULL!	#NULL!	1	#NULL!	#NULL!	#NULL!	500	#NULL!	#NULL!	#NULL!	#NULL!	#NULL!	10	#NULL!		#NULL!	#NULL!	#NULL!	#NULL!
0	1	0	1938	61	167	6	#NULL!	6	2	1	8	8	0.5	3	5	0	3	81.51		0	1	1	1	#NULL!	#NULL!	0	#NULL!	#NULL!	#NULL!	#NULL!	#NULL!	#NULL!	1	#NULL!	#NULL!	#NULL!	400	#NULL!	#NULL!	#NULL!	#NULL!	#NULL!	10	#NULL!		#NULL!	#NULL!	#NULL!	#NULL!
0	1	0	1946	81	165	5	7	7	2	1	7	8	0.3	2	8	0	9	81.51		0	1	1	1	#NULL!	#NULL!	0	#NULL!	#NULL!	#NULL!	#NULL!	#NULL!	#NULL!	1	#NULL!	#NULL!	#NULL!	250	#NULL!	#NULL!	#NULL!	#NULL!	#NULL!	10	#NULL!		#NULL!	#NULL!	#NULL!	#NULL!
0	0	0	1941	56	156	6	#NULL!	8	0	1	8	10	0.3	2	2	0	0	81.51		0	1	1	1	#NULL!	#NULL!	0	#NULL!	#NULL!	#NULL!	#NULL!	#NULL!	#NULL!	1	#NULL!	#NULL!	#NULL!	350	#NULL!	#NULL!	#NULL!	#NULL!	#NULL!	10	#NULL!		#NULL!	#NULL!	#NULL!	#NULL!
0	1	0	1947	74	164	5	7	7	7	1	7	8	0.6	5	8	0	7	81.54		0	1	1	1	#NULL!	#NULL!	0	#NULL!	#NULL!	#NULL!	#NULL!	#NULL!	#NULL!	1	#NULL!	#NULL!	#NULL!	500	#NULL!	#NULL!	#NULL!	#NULL!	#NULL!	10	#NULL!		#NULL!	#NULL!	#NULL!	#NULL!
0	1	1	1944	108	177	6	7	7	4	1	5	10	0.4	0	2	0	0	81.54		0	1	1	1	#NULL!	#NULL!	0	#NULL!	#NULL!	#NULL!	#NULL!	#NULL!	#NULL!	1	#NULL!	#NULL!	#NULL!	650	#NULL!	#NULL!	#NULL!	#NULL!	#NULL!	10	#NULL!		#NULL!	#NULL!	#NULL!	#NULL!
0	1	0	1944	112	164	6	7	8	3	1	6	8	0.7	4	6	3	0	81.54		0	1	1	1	#NULL!	#NULL!	0	#NULL!	#NULL!	#NULL!	#NULL!	#NULL!	#NULL!	1	#NULL!	#NULL!	#NULL!	450	#NULL!	#NULL!	#NULL!	#NULL!	#NULL!	10	#NULL!		#NULL!	#NULL!	#NULL!	#NULL!
-1	1	0	1944	103	161	0	0	0	0	1	7	10	0	3	0	0	5	81.55		0	1	1	#NULL!	#NULL!	#NULL!	1	#NULL!	#NULL!	#NULL!	#NULL!	1000	1000	1	#NULL!	#NULL!	-1	#NULL!	#NULL!	#NULL!	#NULL!	#NULL!	#NULL!	8	#NULL!		#NULL!	#NULL!	#NULL!	#NULL!
0	0	0	1994	74	178	3	8	6	2	1	9	10	0.1	1	4	0	0	81.51		0	1	#NULL!	1	#NULL!	#NULL!	1	#NULL!	#NULL!	#NULL!	#NULL!	1000	#NULL!	1	#NULL!	#NULL!	#NULL!	#NULL!	#NULL!	#NULL!	#NULL!	#NULL!	#NULL!	8	#NULL!		#NULL!	#NULL!	#NULL!	#NULL!
0	0	0	1991	64	170	8	#NULL!	6	0	1	7	8	0.6	2	4	4	2	81.51		0	1	#NULL!	1	#NULL!	#NULL!	1	#NULL!	75	#NULL!	#NULL!	#NULL!	#NULL!	1	#NULL!	#NULL!	#NULL!	#NULL!	#NULL!	#NULL!	#NULL!	#NULL!	#NULL!	8	#NULL!		#NULL!	#NULL!	#NULL!	#NULL!
0	1	1	1948	83	182	7	1	6	1	1	9	7	0.1	5	4	0	0	81.53		0	1	1	1	#NULL!	#NULL!	1	#NULL!	#NULL!	#NULL!	10	#NULL!	#NULL!	1	#NULL!	#NULL!	#NULL!	#NULL!	#NULL!	#NULL!	#NULL!	#NULL!	#NULL!	7.5	#NULL!		#NULL!	#NULL!	#NULL!	#NULL!
0	1	0	1955	74	168	5	#NULL!	10	3	1	7	7	0.2	0	1	0	0	81.51		0	1	1	1	#NULL!	#NULL!	0	#NULL!	#NULL!	#NULL!	#NULL!	#NULL!	#NULL!	1	#NULL!	#NULL!	#NULL!	600	#NULL!	#NULL!	#NULL!	#NULL!	#NULL!	7.5	#NULL!		#NULL!	#NULL!	#NULL!	#NULL!
0	1	0	1973	73	169	1	2	1	0	1	7	10	0.1	0	8	0	8	81.51		1	0	#NULL!	#NULL!	#NULL!	#NULL!	1	#NULL!	#NULL!	#NULL!	#NULL!	1000	#NULL!	1	#NULL!	#NULL!	#NULL!	#NULL!	#NULL!	#NULL!	#NULL!	#NULL!	#NULL!	7	#NULL!		#NULL!	#NULL!	#NULL!	#NULL!
0	0	1	1943	80	168	8	7	3	1	1	7	8	0.3	9	10	0	10	81.54		0	1	#NULL!	1	#NULL!	1	1	#NULL!	#NULL!	#NULL!	#NULL!	#NULL!	1000	1	#NULL!	#NULL!	#NULL!	#NULL!	#NULL!	#NULL!	#NULL!	#NULL!	#NULL!	7	#NULL!		#NULL!	#NULL!	#NULL!	#NULL!
0	1	0	1935	74	155	8	9	9	3	1	7	8	0.3	0	5	0	8	81.51		0	1	#NULL!	1	#NULL!	#NULL!	0	#NULL!	#NULL!	#NULL!	#NULL!	#NULL!	#NULL!	1	#NULL!	#NULL!	#NULL!	#NULL!	#NULL!	#NULL!	#NULL!	#NULL!	#NULL!	7	#NULL!		#NULL!	#NULL!	#NULL!	#NULL!
0	0	1	1970	70	176	3	3	3	3	0	#NULL!	10	0.3	0	0	0	0	81.51		0	1	1	1	#NULL!	#NULL!	1	#NULL!	#NULL!	#NULL!	20	#NULL!	#NULL!	1	#NULL!	#NULL!	#NULL!	#NULL!	#NULL!	-1	#NULL!	#NULL!	#NULL!	5	#NULL!		#NULL!	#NULL!	#NULL!	#NULL!
0	1	0	1950	89	167	7	7	8	1	1	8	5	0.8	2	7	0	3	81.54		0	1	1	1	#NULL!	#NULL!	1	8	#NULL!	#NULL!	10	#NULL!	#NULL!	1	#NULL!	#NULL!	#NULL!	#NULL!	#NULL!	-1	#NULL!	#NULL!	#NULL!	5	#NULL!		#NULL!	#NULL!	#NULL!	#NULL!
0	1	0	1941	77	159	4	#NULL!	4	1	1	10	8	0	0	8	0	0	81.54		0	1	1	1	#NULL!	#NULL!	1	#NULL!	#NULL!	#NULL!	10	#NULL!	#NULL!	1	#NULL!	#NULL!	#NULL!	#NULL!	#NULL!	-1	#NULL!	#NULL!	#NULL!	5	#NULL!		#NULL!	#NULL!	#NULL!	#NULL!
1	1	0	1978	63	155	10	#NULL!	9	4	1	8	7	0.6	0	8	0	8	81.51		0	1	1	1	#NULL!	#NULL!	0	#NULL!	#NULL!	#NULL!	#NULL!	#NULL!	#NULL!	1	#NULL!	#NULL!	#NULL!	#NULL!	#NULL!	-1	#NULL!	#NULL!	#NULL!	5	#NULL!		#NULL!	#NULL!	#NULL!	#NULL!
0	1	1	1932	75	173	4	4	7	4	1	4	-1	0.5	-1	-1	-1	-1	81.55		0	1	1	1	#NULL!	#NULL!	1	#NULL!	75	#NULL!	25	#NULL!	#NULL!	1	#NULL!	#NULL!	#NULL!	250	#NULL!	#NULL!	#NULL!	#NULL!	#NULL!	5	#NULL!		#NULL!	#NULL!	#NULL!	#NULL!
0	1	0	1939	107	167	2	3	4	1	1	10	7	0	5	3	0	8	81.54		0	1	1	1	#NULL!	#NULL!	1	#NULL!	75	#NULL!	20	#NULL!	#NULL!	1	#NULL!	#NULL!	#NULL!	500	#NULL!	#NULL!	#NULL!	#NULL!	#NULL!	5	#NULL!		#NULL!	#NULL!	#NULL!	#NULL!
0	1	0	1951	43	170	8	7	7	4	1	8	5	0.5	8	4	0	9	81.51		0	1	1	1	#NULL!	#NULL!	1	#NULL!	75	#NULL!	10	#NULL!	#NULL!	1	#NULL!	#NULL!	#NULL!	150	#NULL!	#NULL!	#NULL!	#NULL!	#NULL!	5	#NULL!		#NULL!	#NULL!	#NULL!	#NULL!
0	1	0	1942	66	168	8	1	4	4	1	10	7	0.5	9	0	0	10	81.51		0	1	#NULL!	1	#NULL!	#NULL!	1	#NULL!	75	#NULL!	20	#NULL!	#NULL!	1	#NULL!	#NULL!	#NULL!	250	#NULL!	#NULL!	#NULL!	#NULL!	#NULL!	5	#NULL!		#NULL!	#NULL!	#NULL!	#NULL!
0	0	1	1940	86	172	5	#NULL!	2	0	0	#NULL!	9	0	1	8	0	0	81.53		0	1	1	1	#NULL!	#NULL!	1	8	#NULL!	#NULL!	17.5	#NULL!	#NULL!	1	#NULL!	#NULL!	#NULL!	#NULL!	#NULL!	#NULL!	#NULL!	#NULL!	#NULL!	5	#NULL!		#NULL!	#NULL!	#NULL!	#NULL!
1	1	0	1942	70	158	8	9	8	7	1	6	6	0.7	7	7	0	7	81.54		0	1	1	1	#NULL!	#NULL!	1	#NULL!	#NULL!	#NULL!	10	#NULL!	#NULL!	1	#NULL!	#NULL!	#NULL!	#NULL!	#NULL!	#NULL!	#NULL!	#NULL!	#NULL!	5	#NULL!		#NULL!	#NULL!	#NULL!	#NULL!
0	0	1	1954	72	177	3	#NULL!	4	1	0	#NULL!	9	0.1	1	2	1	7	81.51		0	1	1	1	#NULL!	#NULL!	0	#NULL!	#NULL!	#NULL!	#NULL!	#NULL!	#NULL!	1	#NULL!	#NULL!	#NULL!	#NULL!	#NULL!	#NULL!	#NULL!	#NULL!	#NULL!	2.5	#NULL!		#NULL!	#NULL!	#NULL!	#NULL!
0	0	0	1968	75	163	4	4	4	1	1	5	5	0.2	3	5	1	0	81.51		0	1	#NULL!	1	#NULL!	#NULL!	1	#NULL!	75	#NULL!	#NULL!	#NULL!	#NULL!	1	#NULL!	#NULL!	#NULL!	#NULL!	#NULL!	#NULL!	#NULL!	#NULL!	#NULL!	2	#NULL!		#NULL!	#NULL!	#NULL!	#NULL!
-1	1	1	1963	65	170	5	#NULL!	5	3	1	4	1	0.4	3	1	3	3	81.51		1	0	#NULL!	#NULL!	#NULL!	#NULL!	1	#NULL!	#NULL!	#NULL!	34.5	#NULL!	#NULL!	1	#NULL!	#NULL!	#NULL!	#NULL!	#NULL!	#NULL!	#NULL!	#NULL!	-1	#NULL!	#NULL!		#NULL!	#NULL!	#NULL!	#NULL!
0	1	0	1939	69	160	6	5	6	4	1	7	8	0.3	2	3	0	0	81.51		1	0	#NULL!	#NULL!	#NULL!	#NULL!	1	#NULL!	#NULL!	#NULL!	15	#NULL!	#NULL!	1	#NULL!	#NULL!	#NULL!	#NULL!	#NULL!	#NULL!	#NULL!	#NULL!	-1	#NULL!	#NULL!		#NULL!	#NULL!	#NULL!	#NULL!
1	1	0	1945	82	167	5	9	6	3	0	#NULL!	9	0.4	1	4	3	2	81.53		0	1	1	1	#NULL!	#NULL!	1	8	#NULL!	#NULL!	30	#NULL!	#NULL!	1	#NULL!	#NULL!	#NULL!	#NULL!	#NULL!	-1	#NULL!	#NULL!	#NULL!	#NULL!	#NULL!		#NULL!	#NULL!	15	#NULL!
0	0	0	1958	72	168	6	5	6	4	0	#NULL!	6	0.3	3	5	0	2	81.51		0	1	1	1	#NULL!	#NULL!	1	8	#NULL!	#NULL!	29	1000	#NULL!	1	#NULL!	#NULL!	#NULL!	#NULL!	#NULL!	-1	#NULL!	#NULL!	#NULL!	#NULL!	#NULL!		#NULL!	#NULL!	5	#NULL!
0	1	1	1944	97	180	2	7	0	0	1	4	10	0	4	3	0	0	81.53		0	1	1	1	#NULL!	#NULL!	1	8	#NULL!	#NULL!	31	1000	#NULL!	1	#NULL!	#NULL!	#NULL!	#NULL!	#NULL!	-1	#NULL!	#NULL!	#NULL!	#NULL!	#NULL!		#NULL!	#NULL!	12.5	#NULL!
0	1	1	1950	98	183	6	4	4	4	1	4	8	0.2	0	0	0	0	81.54		0	1	1	1	#NULL!	#NULL!	1	8	#NULL!	#NULL!	26	1000	#NULL!	1	#NULL!	#NULL!	#NULL!	#NULL!	#NULL!	-1	#NULL!	#NULL!	#NULL!	#NULL!	#NULL!		#NULL!	#NULL!	5	#NULL!
0	1	0	1966	109	167	10	9	9	7	1	8	9	0.9	10	9	0	9	81.54		0	1	1	#NULL!	#NULL!	#NULL!	1	#NULL!	75	#NULL!	#NULL!	#NULL!	#NULL!	1	#NULL!	#NULL!	#NULL!	350	#NULL!	-1	#NULL!	#NULL!	#NULL!	#NULL!	#NULL!		#NULL!	#NULL!	#NULL!	#NULL!
0	1	0	1965	74	165	7	0	4	3	1	8	10	0.3	0	8	0	8	81.51		0	1	#NULL!	1	#NULL!	#NULL!	1	#NULL!	#NULL!	#NULL!	10	#NULL!	#NULL!	1	#NULL!	#NULL!	#NULL!	#NULL!	#NULL!	-1	#NULL!	#NULL!	#NULL!	#NULL!	#NULL!		#NULL!	#NULL!	15	#NULL!
1	1	0	1963	75	156	10	10	10	10	0	#NULL!	1	1	0	7	0	0	81.54		0	1	1	1	#NULL!	#NULL!	1	#NULL!	#NULL!	#NULL!	10	#NULL!	#NULL!	1	#NULL!	#NULL!	#NULL!	#NULL!	#NULL!	-1	#NULL!	#NULL!	#NULL!	#NULL!	#NULL!		#NULL!	#NULL!	#NULL!	#NULL!
1	0	0	1961	97	163	6	4	6	6	1	6	6	0.5	0	6	0	3	81.51		0	1	1	1	#NULL!	#NULL!	1	8	#NULL!	#NULL!	#NULL!	#NULL!	#NULL!	1	#NULL!	#NULL!	#NULL!	350	#NULL!	-1	#NULL!	#NULL!	#NULL!	#NULL!	#NULL!		#NULL!	#NULL!	10	#NULL!
0	0	0	1974	70	165	6	#NULL!	7	4	1	5	8	0.7	4	9	1	8	81.51		0	1	#NULL!	1	#NULL!	#NULL!	1	#NULL!	#NULL!	#NULL!	31.85	#NULL!	#NULL!	1	#NULL!	#NULL!	#NULL!	#NULL!	#NULL!	-1	#NULL!	#NULL!	#NULL!	#NULL!	#NULL!		#NULL!	#NULL!	5	#NULL!
0	1	1	1958	170	83	5	5	7	7	1	6	6	0.5	3	5	2	2	81.51		0	1	1	1	#NULL!	#NULL!	1	8	#NULL!	#NULL!	25	#NULL!	#NULL!	1	#NULL!	#NULL!	#NULL!	#NULL!	#NULL!	-1	#NULL!	#NULL!	#NULL!	#NULL!	#NULL!		#NULL!	#NULL!	10	#NULL!
1	0	1	1959	100	205	3	#NULL!	4	2	0	#NULL!	9	0.1	0	1	0	0	81.51		0	1	1	1	#NULL!	#NULL!	1	#NULL!	#NULL!	#NULL!	22.35	#NULL!	#NULL!	1	#NULL!	#NULL!	#NULL!	#NULL!	#NULL!	-1	#NULL!	#NULL!	#NULL!	#NULL!	#NULL!		#NULL!	#NULL!	10	#NULL!
0	1	1	1939	82	171	7	#NULL!	7	3	1	#NULL!	7	0.4	0	0	0	0	81.54		0	1	1	1	#NULL!	#NULL!	1	8	#NULL!	#NULL!	26	#NULL!	#NULL!	1	#NULL!	#NULL!	#NULL!	#NULL!	#NULL!	-1	#NULL!	#NULL!	#NULL!	#NULL!	#NULL!		#NULL!	#NULL!	5	#NULL!
0	1	1	1953	93	174	8	8	3	1	1	10	8	0.5	0	0	0	0	81.51		1	0	#NULL!	#NULL!	#NULL!	#NULL!	1	8	#NULL!	#NULL!	15	#NULL!	#NULL!	1	#NULL!	-1	#NULL!	#NULL!	#NULL!	-1	#NULL!	#NULL!	#NULL!	#NULL!	#NULL!		#NULL!	#NULL!	#NULL!	#NULL!
0	1	0	1940	77	164	7	#NULL!	9	4	1	7	9	0.7	1	7	0	0	81.53		0	1	1	1	#NULL!	#NULL!	1	8	#NULL!	#NULL!	14	#NULL!	#NULL!	1	#NULL!	#NULL!	#NULL!	#NULL!	#NULL!	-1	#NULL!	#NULL!	#NULL!	#NULL!	#NULL!		#NULL!	#NULL!	7.5	#NULL!
0	1	1	1946	76	180	8	4	4	3	0	#NULL!	8	-1	0	2	0	0	81.51		0	1	1	1	#NULL!	#NULL!	1	8	#NULL!	#NULL!	12.5	#NULL!	#NULL!	1	#NULL!	#NULL!	#NULL!	#NULL!	#NULL!	-1	#NULL!	#NULL!	#NULL!	#NULL!	#NULL!		#NULL!	#NULL!	7.5	#NULL!
0	1	0	1941	89	162	10	8	8	2	1	4	8	0.8	4	8	0	7	81.51		0	1	1	1	#NULL!	#NULL!	1	8	#NULL!	#NULL!	12	#NULL!	#NULL!	1	#NULL!	#NULL!	#NULL!	#NULL!	#NULL!	-1	#NULL!	#NULL!	#NULL!	#NULL!	#NULL!		#NULL!	#NULL!	5	#NULL!
1	1	0	1955	80	165	8	4	8	4	1	8	-1	0.8	2	6	0	0	81.54		0	1	#NULL!	1	#NULL!	#NULL!	1	8	#NULL!	#NULL!	15	#NULL!	#NULL!	1	#NULL!	#NULL!	#NULL!	350	#NULL!	-1	#NULL!	#NULL!	#NULL!	#NULL!	#NULL!		#NULL!	#NULL!	10	#NULL!
0	1	0	1941	65	158	8	7	6	6	1	5	7	0.8	5	0	0	10	81.51		0	1	1	1	#NULL!	#NULL!	1	8	#NULL!	#NULL!	#NULL!	#NULL!	#NULL!	1	#NULL!	#NULL!	#NULL!	300	#NULL!	-1	#NULL!	#NULL!	#NULL!	#NULL!	#NULL!		#NULL!	#NULL!	#NULL!	#NULL!
0	1	0	1942	65	155	0	#NULL!	8	3	1	8	8	0.1	0	0	0	0	81.53	81.51	0	1	1	1	#NULL!	#NULL!	1	8	#NULL!	#NULL!	14	#NULL!	#NULL!	1	#NULL!	#NULL!	#NULL!	#NULL!	#NULL!	-1	#NULL!	#NULL!	#NULL!	#NULL!	#NULL!		#NULL!	#NULL!	5	#NULL!
1	1	0	1943	96	155	0	2	5	0	1	3	10	0.2	6	8	0	8	81.54		0	1	1	1	#NULL!	#NULL!	1	8	#NULL!	#NULL!	20	#NULL!	#NULL!	1	#NULL!	#NULL!	0.15	#NULL!	#NULL!	#NULL!	#NULL!	#NULL!	#NULL!	#NULL!	#NULL!		#NULL!	#NULL!	7.5	#NULL!
0	1	1	1938	95	175	2	5	5	4	1	7	10	0.5	0	3	0	0	81.54		0	1	1	1	#NULL!	#NULL!	1	#NULL!	#NULL!	#NULL!	10	#NULL!	#NULL!	1	#NULL!	#NULL!	#NULL!	#NULL!	#NULL!	#NULL!	#NULL!	#NULL!	#NULL!	#NULL!	#NULL!		#NULL!	#NULL!	#NULL!	#NULL!
0	1	0	1940	82	169	3	3	4	2	1	3	10	0.1	0	0	0	0	81.54		1	1	#NULL!	1	#NULL!	#NULL!	1	#NULL!	#NULL!	#NULL!	2.5	#NULL!	#NULL!	1	#NULL!	-1	#NULL!	#NULL!	#NULL!	#NULL!	#NULL!	#NULL!	#NULL!	#NULL!	#NULL!		#NULL!	#NULL!	#NULL!	#NULL!
0	1	1	1949	85	189	6	6	5	0	0	#NULL!	9	0.3	0	0	1	0	81.55		1	1	#NULL!	1	#NULL!	#NULL!	1	#NULL!	#NULL!	#NULL!	3.6	#NULL!	#NULL!	1	#NULL!	-1	#NULL!	#NULL!	#NULL!	#NULL!	#NULL!	#NULL!	#NULL!	#NULL!	#NULL!		#NULL!	#NULL!	#NULL!	#NULL!
1	1	0	1971	127	188	8	8	8	5	1	6	7	0.8	7	7	0	8	81.55		0	1	1	1	#NULL!	#NULL!	1	#NULL!	#NULL!	#NULL!	21.85	1000	#NULL!	1	#NULL!	#NULL!	#NULL!	#NULL!	#NULL!	#NULL!	#NULL!	#NULL!	#NULL!	#NULL!	#NULL!		#NULL!	#NULL!	10	#NULL!
0	0	0	1950	95	163	0	1	1	0	1	8	10	0	1	0	0	1	81.54		1	1	#NULL!	1	#NULL!	#NULL!	1	#NULL!	#NULL!	#NULL!	8.5	1000	#NULL!	1	#NULL!	-1	#NULL!	#NULL!	#NULL!	#NULL!	#NULL!	#NULL!	#NULL!	#NULL!	#NULL!		#NULL!	#NULL!	#NULL!	#NULL!
0	1	0	1946	82	160	8	5	6	2	1	8	8	0.5	7	5	1	4	81.54		0	1	1	1	#NULL!	#NULL!	1	8	#NULL!	#NULL!	11.5	1000	#NULL!	1	#NULL!	#NULL!	#NULL!	#NULL!	#NULL!	#NULL!	#NULL!	#NULL!	#NULL!	#NULL!	#NULL!		#NULL!	#NULL!	10	#NULL!
1	0	1	1953	93	177	7	4	8	0	1	4	7	-1	0	0	0	0	81.55		1	0	#NULL!	#NULL!	#NULL!	#NULL!	1	#NULL!	#NULL!	#NULL!	16	1000	#NULL!	1	#NULL!	-1	#NULL!	#NULL!	#NULL!	#NULL!	#NULL!	#NULL!	#NULL!	#NULL!	#NULL!		#NULL!	#NULL!	#NULL!	#NULL!
0	1	1	1953	107	188	0	#NULL!	0	0	1	8	9	0	0	0	0	0	81.51		0	1	1	1	#NULL!	#NULL!	1	8	#NULL!	#NULL!	18	1000	#NULL!	1	#NULL!	#NULL!	#NULL!	#NULL!	#NULL!	#NULL!	#NULL!	#NULL!	#NULL!	#NULL!	#NULL!		#NULL!	#NULL!	20	#NULL!
0	1	1	1954	107	186	7	#NULL!	7	0	1	8	7	0.7	3	2	0	0	81.54	83.3	0	1	1	1	#NULL!	#NULL!	1	8	#NULL!	#NULL!	31.85	1000	#NULL!	1	#NULL!	#NULL!	#NULL!	#NULL!	#NULL!	#NULL!	#NULL!	#NULL!	#NULL!	#NULL!	#NULL!		#NULL!	#NULL!	15	#NULL!
1	0	1	1963	130	198	5	#NULL!	5	4	1	5	5	1	1	4	0	0	81.55		1	0	#NULL!	#NULL!	#NULL!	#NULL!	1	8	#NULL!	#NULL!	23.5	1000	#NULL!	1	#NULL!	-1	#NULL!	#NULL!	#NULL!	#NULL!	#NULL!	#NULL!	#NULL!	#NULL!	#NULL!		#NULL!	#NULL!	#NULL!	#NULL!
0	0	1	1960	90	186	6	3	4	1	1	4	8	0	2	3	2	1	81.51		1	1	#NULL!	1	#NULL!	#NULL!	1	#NULL!	#NULL!	#NULL!	15	1000	#NULL!	1	#NULL!	-1	#NULL!	#NULL!	#NULL!	#NULL!	#NULL!	#NULL!	#NULL!	#NULL!	#NULL!		#NULL!	#NULL!	#NULL!	#NULL!
0	1	1	1947	93	184	2	#NULL!	3	0	1	3	9	0.1	0	3	0	0	81.53		0	1	1	1	#NULL!	#NULL!	1	8	#NULL!	#NULL!	22	1000	#NULL!	1	#NULL!	#NULL!	#NULL!	#NULL!	#NULL!	#NULL!	#NULL!	#NULL!	#NULL!	#NULL!	#NULL!		#NULL!	#NULL!	7.5	#NULL!
0	1	0	1942	87	173	9	#NULL!	9	7	1	9	5	0.7	0	7	0	9	81.54		1	0	#NULL!	#NULL!	#NULL!	#NULL!	1	4	#NULL!	#NULL!	#NULL!	1000	#NULL!	1	#NULL!	-1	#NULL!	#NULL!	#NULL!	#NULL!	#NULL!	#NULL!	#NULL!	#NULL!	#NULL!		#NULL!	#NULL!	#NULL!	#NULL!
0	0	1	1965	101	182	3	2	0	0	1	7	10	0	0	0	0	0	81.51		1	0	#NULL!	#NULL!	#NULL!	#NULL!	1	8	#NULL!	#NULL!	31	1000	#NULL!	1	#NULL!	-1	#NULL!	#NULL!	#NULL!	#NULL!	#NULL!	#NULL!	#NULL!	#NULL!	#NULL!		#NULL!	#NULL!	2.5	#NULL!
0	1	0	1951	74	166	8	#NULL!	8	4	1	6	9	0.6	0	0	0	0	81.53		1	0	#NULL!	#NULL!	#NULL!	#NULL!	1	8	#NULL!	#NULL!	13	1000	#NULL!	1	#NULL!	-1	#NULL!	#NULL!	#NULL!	#NULL!	#NULL!	#NULL!	#NULL!	#NULL!	#NULL!		#NULL!	#NULL!	#NULL!	#NULL!
1	0	0	1938	110	165	4	#NULL!	7	1	1	5	9	0.3	1	2	0	0	81.51		0	1	#NULL!	1	#NULL!	1	1	#NULL!	#NULL!	#NULL!	#NULL!	1000	#NULL!	1	#NULL!	#NULL!	#NULL!	#NULL!	#NULL!	#NULL!	#NULL!	#NULL!	#NULL!	#NULL!	#NULL!		#NULL!	#NULL!	#NULL!	#NULL!
-1	1	0	1960	85	172	8	#NULL!	8	0	1	8	7	0.1	0	7	0	1	81.53		0	1	#NULL!	1	#NULL!	#NULL!	1	#NULL!	#NULL!	#NULL!	#NULL!	1000	1000	1	#NULL!	#NULL!	#NULL!	#NULL!	#NULL!	#NULL!	#NULL!	#NULL!	#NULL!	#NULL!	#NULL!		#NULL!	#NULL!	14	#NULL!
0	1	1	1960	100	198	5	8	7	0	1	7	8	0.2	2	1	0	0	81.51		1	0	#NULL!	#NULL!	#NULL!	#NULL!	1	8	75	#NULL!	#NULL!	#NULL!	#NULL!	1	#NULL!	-1	#NULL!	#NULL!	#NULL!	#NULL!	#NULL!	#NULL!	#NULL!	#NULL!	#NULL!		#NULL!	#NULL!	#NULL!	#NULL!
0	1	0	1943	#NULL!	#NULL!	1	#NULL!	1	0	1	3	9	0	0	0	0	0	81.54		0	1	#NULL!	1	#NULL!	1	1	#NULL!	75	#NULL!	#NULL!	#NULL!	#NULL!	1	#NULL!	#NULL!	#NULL!	#NULL!	#NULL!	#NULL!	#NULL!	#NULL!	#NULL!	#NULL!	#NULL!		#NULL!	#NULL!	#NULL!	#NULL!
1	1	1	1956	127	199	0	1	2	1	1	#NULL!	9	0.1	0	0	0	0	81.54		0	1	1	1	#NULL!	#NULL!	1	#NULL!	75	#NULL!	20	#NULL!	#NULL!	1	#NULL!	#NULL!	#NULL!	550	#NULL!	#NULL!	#NULL!	#NULL!	#NULL!	#NULL!	#NULL!		#NULL!	#NULL!	#NULL!	#NULL!
0	0	0	1955	119	170	-1	#NULL!	0	0	1	#NULL!	10	0	0	0	0	0	81.54		1	0	#NULL!	#NULL!	#NULL!	#NULL!	1	#NULL!	75	#NULL!	15	#NULL!	#NULL!	0	#NULL!	#NULL!	#NULL!	#NULL!	#NULL!	#NULL!	#NULL!	#NULL!	#NULL!	#NULL!	#NULL!		#NULL!	#NULL!	#NULL!	#NULL!
0	1	0	1953	90	174	7	#NULL!	8	0	0	#NULL!	7	0.7	0	5	0	0	81.51		1	1	#NULL!	1	#NULL!	#NULL!	1	#NULL!	75	#NULL!	#NULL!	#NULL!	#NULL!	1	#NULL!	-1	#NULL!	75	#NULL!	#NULL!	#NULL!	#NULL!	#NULL!	#NULL!	#NULL!		#NULL!	#NULL!	#NULL!	#NULL!
1	1	0	1950	60	154	3	#NULL!	5	5	0	#NULL!	9	0.4	1	1	0	0	81.51		0	1	#NULL!	1	#NULL!	1	1	#NULL!	75	#NULL!	#NULL!	#NULL!	#NULL!	1	#NULL!	#NULL!	#NULL!	#NULL!	#NULL!	#NULL!	#NULL!	#NULL!	#NULL!	#NULL!	#NULL!		#NULL!	#NULL!	#NULL!	#NULL!
0	1	0	1969	67	172	4	4	5	2	1	10	10	0.5	4	-1	0	4	81.51		0	1	#NULL!	1	#NULL!	#NULL!	1	#NULL!	75	#NULL!	#NULL!	#NULL!	#NULL!	1	#NULL!	#NULL!	#NULL!	#NULL!	#NULL!	#NULL!	#NULL!	#NULL!	#NULL!	#NULL!	#NULL!		#NULL!	#NULL!	#NULL!	#NULL!
1	1	0	1976	81	173	10	#NULL!	6	4	1	8	9	-1	0	2	0	0	81.51		0	1	1	1	#NULL!	#NULL!	1	#NULL!	75	#NULL!	#NULL!	#NULL!	#NULL!	1	#NULL!	#NULL!	#NULL!	350	#NULL!	#NULL!	#NULL!	#NULL!	#NULL!	#NULL!	#NULL!		#NULL!	#NULL!	#NULL!	#NULL!
0	0	0	1952	74	163	5	7	4	1	1	7	8	0.4	5	1	0	1	81.51		1	0	#NULL!	#NULL!	#NULL!	#NULL!	1	#NULL!	75	#NULL!	#NULL!	#NULL!	#NULL!	1	#NULL!	-1	#NULL!	#NULL!	#NULL!	#NULL!	#NULL!	#NULL!	#NULL!	#NULL!	#NULL!		#NULL!	#NULL!	#NULL!	#NULL!
0	0	1	1942	89	180	6	7	6	3	1	6	7	0.3	3	7	0	5	81.54		0	1	1	1	#NULL!	#NULL!	1	#NULL!	75	#NULL!	#NULL!	#NULL!	#NULL!	0	#NULL!	#NULL!	#NULL!	#NULL!	#NULL!	#NULL!	#NULL!	#NULL!	#NULL!	#NULL!	#NULL!		#NULL!	#NULL!	#NULL!	#NULL!
1	0	1	1961	80	182	3	3	7	2	1	7	7	0.2	0	1	0	0	81.51		1	1	#NULL!	1	#NULL!	#NULL!	1	#NULL!	#NULL!	#NULL!	10	#NULL!	#NULL!	1	#NULL!	-1	#NULL!	#NULL!	#NULL!	#NULL!	#NULL!	#NULL!	#NULL!	#NULL!	#NULL!		#NULL!	#NULL!	#NULL!	#NULL!
0	1	1	1950	98	186	8	#NULL!	3	1	1	7	7	0.3	0	6	0	0	81.51		1	0	#NULL!	#NULL!	#NULL!	#NULL!	1	#NULL!	#NULL!	#NULL!	10	#NULL!	#NULL!	1	#NULL!	-1	#NULL!	#NULL!	#NULL!	#NULL!	#NULL!	#NULL!	#NULL!	#NULL!	#NULL!		#NULL!	#NULL!	#NULL!	#NULL!
0	1	0	1964	97	176	-1	8	10	4	1	9	6	0.7	4	4	6	4	81.54		1	0	#NULL!	#NULL!	#NULL!	#NULL!	0	#NULL!	#NULL!	#NULL!	#NULL!	#NULL!	#NULL!	1	#NULL!	-1	#NULL!	#NULL!	#NULL!	#NULL!	#NULL!	#NULL!	#NULL!	#NULL!	#NULL!		#NULL!	#NULL!	#NULL!	#NULL!
0	1	0	1947	-1	-1	9	8	10	7	1	10	1	0.8	3	2	0	3	81.54		1	0	#NULL!	#NULL!	#NULL!	#NULL!	0	#NULL!	#NULL!	#NULL!	#NULL!	#NULL!	#NULL!	1	#NULL!	-1	#NULL!	#NULL!	#NULL!	#NULL!	#NULL!	#NULL!	#NULL!	#NULL!	#NULL!		#NULL!	#NULL!	#NULL!	#NULL!
0	0	0	1967	70	170	6	5	9	3	1	9	8	0.9	9	9	0	9	81.54		1	0	#NULL!	#NULL!	#NULL!	#NULL!	0	#NULL!	#NULL!	#NULL!	#NULL!	#NULL!	#NULL!	1	#NULL!	-1	#NULL!	#NULL!	#NULL!	#NULL!	#NULL!	#NULL!	#NULL!	#NULL!	#NULL!		#NULL!	#NULL!	#NULL!	#NULL!
1	1	1	1953	98	181	8	6	8	3	1	8	8	0.8	5	0	0	0	81.54		1	0	#NULL!	#NULL!	#NULL!	#NULL!	1	8	#NULL!	#NULL!	#NULL!	#NULL!	#NULL!	1	#NULL!	-1	#NULL!	#NULL!	#NULL!	#NULL!	#NULL!	#NULL!	#NULL!	#NULL!	#NULL!		#NULL!	#NULL!	#NULL!	#NULL!
0	1	1	1952	95	170	3	3	7	2	1	7	9	0.1	0	1	0	0	81.51		1	0	#NULL!	#NULL!	#NULL!	#NULL!	0	#NULL!	#NULL!	#NULL!	#NULL!	#NULL!	#NULL!	1	#NULL!	-1	#NULL!	#NULL!	#NULL!	#NULL!	#NULL!	#NULL!	#NULL!	#NULL!	#NULL!		#NULL!	#NULL!	#NULL!	#NULL!
0	1	0	1957	90	163	6	6	5	1	1	7	7	0.4	3	3	2	3	81.51		1	0	#NULL!	#NULL!	#NULL!	#NULL!	0	#NULL!	#NULL!	#NULL!	#NULL!	#NULL!	#NULL!	1	#NULL!	-1	#NULL!	#NULL!	#NULL!	#NULL!	#NULL!	#NULL!	#NULL!	#NULL!	#NULL!		#NULL!	#NULL!	#NULL!	#NULL!
0	1	0	1949	80	173	4	0	6	4	1	8	8	0.3	6	6	0	0	81.51	78.6	1	0	#NULL!	1	#NULL!	#NULL!	0	#NULL!	#NULL!	#NULL!	#NULL!	#NULL!	#NULL!	1	#NULL!	-1	#NULL!	#NULL!	#NULL!	#NULL!	#NULL!	#NULL!	#NULL!	#NULL!	#NULL!		#NULL!	#NULL!	#NULL!	#NULL!
0	1	0	1951	65	167	4	4	4	2	1	7	8	0	0	0	0	0	81.54		1	0	#NULL!	#NULL!	#NULL!	#NULL!	0	#NULL!	#NULL!	#NULL!	#NULL!	#NULL!	#NULL!	1	#NULL!	-1	#NULL!	#NULL!	#NULL!	#NULL!	#NULL!	#NULL!	#NULL!	#NULL!	#NULL!		#NULL!	#NULL!	#NULL!	#NULL!
0	1	0	1950	89	162	8	6	8	5	1	8	8	0.4	5	7	0	4	81.54		1	0	#NULL!	#NULL!	#NULL!	#NULL!	0	#NULL!	#NULL!	#NULL!	#NULL!	#NULL!	#NULL!	1	#NULL!	-1	#NULL!	#NULL!	#NULL!	#NULL!	#NULL!	#NULL!	#NULL!	#NULL!	#NULL!		#NULL!	#NULL!	#NULL!	#NULL!
0	1	0	1956	96	170	7	6	9	4	1	#NULL!	7	0.5	0	0	0	0	81.54		1	0	#NULL!	#NULL!	#NULL!	#NULL!	0	#NULL!	#NULL!	#NULL!	#NULL!	#NULL!	#NULL!	1	#NULL!	-1	#NULL!	#NULL!	#NULL!	#NULL!	#NULL!	#NULL!	#NULL!	#NULL!	#NULL!		#NULL!	#NULL!	#NULL!	#NULL!
0	1	0	1937	65	167	7	7	5	3	1	7	10	0.1	1	3	0	0	81.51		1	0	#NULL!	#NULL!	#NULL!	#NULL!	1	8	#NULL!	#NULL!	#NULL!	#NULL!	#NULL!	1	#NULL!	-1	#NULL!	#NULL!	#NULL!	#NULL!	#NULL!	#NULL!	#NULL!	#NULL!	#NULL!		#NULL!	#NULL!	#NULL!	#NULL!
0	1	1	1942	79	170	1	2	6	3	1	4	9	0.2	0	0	0	0	81.54		1	0	#NULL!	#NULL!	#NULL!	#NULL!	1	8	#NULL!	#NULL!	#NULL!	#NULL!	#NULL!	1	#NULL!	-1	#NULL!	#NULL!	#NULL!	#NULL!	#NULL!	#NULL!	#NULL!	#NULL!	#NULL!		#NULL!	#NULL!	#NULL!	#NULL!
0	1	1	1936	-1	171	6	3	6	1	1	7	10	0.3	0	0	0	0	81.51		1	0	#NULL!	#NULL!	#NULL!	#NULL!	0	#NULL!	#NULL!	#NULL!	#NULL!	#NULL!	#NULL!	1	#NULL!	-1	#NULL!	#NULL!	#NULL!	#NULL!	#NULL!	#NULL!	#NULL!	#NULL!	#NULL!		#NULL!	#NULL!	#NULL!	#NULL!
0	1	0	1946	-1	-1	6	5	5	5	1	8	7	0.6	1	3	0	0	81.51		1	0	#NULL!	#NULL!	#NULL!	#NULL!	0	#NULL!	#NULL!	#NULL!	#NULL!	#NULL!	#NULL!	1	#NULL!	-1	#NULL!	#NULL!	#NULL!	#NULL!	#NULL!	#NULL!	#NULL!	#NULL!	#NULL!		#NULL!	#NULL!	#NULL!	#NULL!
0	1	0	1947	74	158	5	6	6	5	1	5	6	0.5	2	2	0	2	81.54		1	0	#NULL!	#NULL!	#NULL!	#NULL!	0	#NULL!	#NULL!	#NULL!	#NULL!	#NULL!	#NULL!	1	#NULL!	-1	#NULL!	#NULL!	#NULL!	#NULL!	#NULL!	#NULL!	#NULL!	#NULL!	#NULL!		#NULL!	#NULL!	#NULL!	#NULL!
0	1	0	1936	82	160	6	8	9	3	1	8	10	0.8	6	2	0	2	81.51		1	0	#NULL!	#NULL!	#NULL!	#NULL!	1	8	#NULL!	#NULL!	#NULL!	#NULL!	#NULL!	1	#NULL!	-1	#NULL!	#NULL!	#NULL!	#NULL!	#NULL!	#NULL!	#NULL!	#NULL!	#NULL!		#NULL!	#NULL!	#NULL!	#NULL!
1	0	0	1958	109	164	6	1	6	2	1	9	10	0.1	0	0	0	0	81.51		1	0	#NULL!	#NULL!	#NULL!	#NULL!	1	8	#NULL!	#NULL!	15	#NULL!	#NULL!	1	#NULL!	-1	#NULL!	#NULL!	#NULL!	#NULL!	#NULL!	#NULL!	#NULL!	#NULL!	#NULL!		#NULL!	#NULL!	#NULL!	#NULL!
0	1	1	1961	89	186	4	2	4	1	1	7	9	0	0	0	0	0	81.51		1	0	#NULL!	#NULL!	#NULL!	#NULL!	1	8	#NULL!	#NULL!	#NULL!	#NULL!	#NULL!	1	#NULL!	-1	#NULL!	50	#NULL!	#NULL!	#NULL!	#NULL!	#NULL!	#NULL!	#NULL!		#NULL!	#NULL!	#NULL!	#NULL!
0	1	0	1947	73	168	2	#NULL!	8	3	1	#NULL!	10	0.8	1	0	0	1	81.55		1	0	#NULL!	#NULL!	#NULL!	#NULL!	1	8	#NULL!	#NULL!	12	#NULL!	#NULL!	1	#NULL!	-1	#NULL!	#NULL!	#NULL!	#NULL!	#NULL!	#NULL!	#NULL!	#NULL!	#NULL!		#NULL!	#NULL!	#NULL!	#NULL!
1	1	0	1963	64	171	9	3	10	4	1	10	6	0.4	0	1	0	0	81.51		1	0	#NULL!	#NULL!	#NULL!	#NULL!	0	#NULL!	#NULL!	#NULL!	#NULL!	#NULL!	#NULL!	1	#NULL!	-1	#NULL!	#NULL!	#NULL!	#NULL!	#NULL!	#NULL!	#NULL!	#NULL!	#NULL!		#NULL!	#NULL!	#NULL!	#NULL!
0	1	0	1954	73	174	1	1	3	2	1	8	8	0.1	2	0	0	0	81.51		1	0	#NULL!	#NULL!	#NULL!	#NULL!	1	8	#NULL!	#NULL!	#NULL!	#NULL!	#NULL!	0	#NULL!	#NULL!	#NULL!	#NULL!	#NULL!	#NULL!	#NULL!	#NULL!	#NULL!	#NULL!	#NULL!		#NULL!	#NULL!	#NULL!	#NULL!
0	1	0	1950	87	170	7	4	7	3	1	7	9	0.5	4	0	0	0	81.51		1	0	#NULL!	#NULL!	#NULL!	#NULL!	0	#NULL!	#NULL!	#NULL!	#NULL!	#NULL!	#NULL!	1	#NULL!	-1	#NULL!	#NULL!	#NULL!	#NULL!	#NULL!	#NULL!	#NULL!	#NULL!	#NULL!		#NULL!	#NULL!	#NULL!	#NULL!
0	1	1	1951	135	180	2	3	8	4	1	9	10	-1	0	0	0	0	81.51		1	0	#NULL!	#NULL!	#NULL!	#NULL!	0	#NULL!	#NULL!	#NULL!	#NULL!	#NULL!	#NULL!	1	#NULL!	-1	#NULL!	#NULL!	#NULL!	#NULL!	#NULL!	#NULL!	#NULL!	#NULL!	#NULL!		#NULL!	#NULL!	#NULL!	#NULL!
0	1	0	1951	72	172	7	6	8	4	1	8	8	0.5	2	4	0	0	81.54		1	0	#NULL!	#NULL!	#NULL!	#NULL!	0	#NULL!	#NULL!	#NULL!	#NULL!	#NULL!	#NULL!	1	#NULL!	-1	#NULL!	#NULL!	#NULL!	#NULL!	#NULL!	#NULL!	#NULL!	#NULL!	#NULL!		#NULL!	#NULL!	#NULL!	#NULL!
1	1	1	1955	102	178	2	2	5	1	1	10	10	0.3	0	0	0	0	81.54		1	0	#NULL!	#NULL!	#NULL!	#NULL!	0	#NULL!	#NULL!	#NULL!	#NULL!	#NULL!	#NULL!	1	#NULL!	-1	#NULL!	#NULL!	#NULL!	#NULL!	#NULL!	#NULL!	#NULL!	#NULL!	#NULL!		#NULL!	#NULL!	#NULL!	#NULL!
0	1	0	1947	100	164	9	3	8	1	1	8	10	0.2	0	0	0	0	81.51		1	0	#NULL!	#NULL!	#NULL!	#NULL!	1	8	#NULL!	#NULL!	#NULL!	#NULL!	#NULL!	1	#NULL!	-1	#NULL!	#NULL!	#NULL!	#NULL!	#NULL!	#NULL!	#NULL!	#NULL!	#NULL!		#NULL!	#NULL!	#NULL!	#NULL!
0	1	1	1946	70	168	3	5	7	0	0	#NULL!	9	0.1	0	1	0	0	81.51		1	0	#NULL!	#NULL!	#NULL!	#NULL!	0	#NULL!	#NULL!	#NULL!	#NULL!	#NULL!	#NULL!	1	#NULL!	-1	#NULL!	#NULL!	#NULL!	#NULL!	#NULL!	#NULL!	#NULL!	#NULL!	#NULL!		#NULL!	#NULL!	#NULL!	#NULL!
0	1	0	1939	72	163	6	#NULL!	7	0	1	#NULL!	6	0.4	2	3	0	0	81.51		1	0	#NULL!	#NULL!	#NULL!	#NULL!	0	#NULL!	#NULL!	#NULL!	#NULL!	#NULL!	#NULL!	1	#NULL!	-1	#NULL!	#NULL!	#NULL!	#NULL!	#NULL!	#NULL!	#NULL!	#NULL!	#NULL!		#NULL!	#NULL!	#NULL!	#NULL!
0	0	1	1944	78	180	5	2	6	2	1	8	8	0.4	0	0	0	0	81.51		1	0	#NULL!	#NULL!	#NULL!	#NULL!	1	8	#NULL!	#NULL!	15	#NULL!	#NULL!	1	#NULL!	-1	#NULL!	#NULL!	#NULL!	#NULL!	#NULL!	#NULL!	#NULL!	#NULL!	#NULL!		#NULL!	#NULL!	#NULL!	#NULL!
-1	1	1	1944	98	182	8	0	7	1	1	8	10	0	8	0	6	8	81.54		0	1	#NULL!	1	#NULL!	1	0	#NULL!	#NULL!	#NULL!	#NULL!	#NULL!	#NULL!	1	#NULL!	#NULL!	#NULL!	#NULL!	#NULL!	#NULL!	#NULL!	#NULL!	#NULL!	#NULL!	#NULL!		#NULL!	#NULL!	#NULL!	#NULL!
0	1	0	1983	75	160	8	5	9	3	1	6	6	0.4	1	5	5	2	81.55		1	0	#NULL!	#NULL!	#NULL!	#NULL!	1	8	#NULL!	#NULL!	20	#NULL!	#NULL!	1	#NULL!	-1	#NULL!	#NULL!	#NULL!	#NULL!	#NULL!	#NULL!	#NULL!	#NULL!	#NULL!		#NULL!	#NULL!	#NULL!	#NULL!
0	1	1	1955	102	183	2	#NULL!	5	2	1	6	8	0.6	0	4	0	3	81.54		0	1	#NULL!	1	#NULL!	#NULL!	1	8	#NULL!	#NULL!	29	#NULL!	#NULL!	0	#NULL!	#NULL!	#NULL!	#NULL!	#NULL!	#NULL!	#NULL!	#NULL!	#NULL!	#NULL!	#NULL!		#NULL!	#NULL!	#NULL!	#NULL!
0	1	0	1937	69	160	9	#NULL!	10	6	1	3	5	0.5	0	9	0	0	81.51		1	1	1	1	#NULL!	#NULL!	0	#NULL!	#NULL!	#NULL!	#NULL!	#NULL!	#NULL!	1	#NULL!	-1	#NULL!	250	#NULL!	#NULL!	#NULL!	#NULL!	#NULL!	#NULL!	#NULL!		#NULL!	#NULL!	#NULL!	#NULL!
1	1	1	1952	90	173	9	#NULL!	8	2	1	8	3	0.7	3	5	0	0	81.53		0	1	#NULL!	1	#NULL!	#NULL!	1	#NULL!	#NULL!	#NULL!	#NULL!	#NULL!	1000	1	#NULL!	#NULL!	#NULL!	#NULL!	#NULL!	#NULL!	#NULL!	#NULL!	#NULL!	#NULL!	#NULL!		#NULL!	#NULL!	#NULL!	#NULL!
1	0	0	1968	83	176	8	10	10	8	1	8	6	1	1	0	0	1	81.54		1	1	#NULL!	1	#NULL!	#NULL!	1	#NULL!	#NULL!	#NULL!	20.85	#NULL!	#NULL!	1	#NULL!	-1	#NULL!	#NULL!	#NULL!	#NULL!	#NULL!	#NULL!	#NULL!	#NULL!	#NULL!		#NULL!	#NULL!	#NULL!	#NULL!
0	1	0	1969	116	168	3	1	8	2	1	7	10	0.3	4	0	0	0	81.51		1	0	#NULL!	#NULL!	#NULL!	#NULL!	1	8	#NULL!	#NULL!	#NULL!	#NULL!	#NULL!	1	#NULL!	-1	#NULL!	#NULL!	#NULL!	#NULL!	#NULL!	#NULL!	#NULL!	#NULL!	#NULL!		#NULL!	#NULL!	#NULL!	#NULL!
0	1	1	1957	72	178	7	4	10	0	1	4	9	0.2	1	7	0	3	81.51		1	0	#NULL!	#NULL!	#NULL!	#NULL!	0	#NULL!	#NULL!	#NULL!	#NULL!	#NULL!	#NULL!	1	#NULL!	-1	#NULL!	#NULL!	#NULL!	#NULL!	#NULL!	#NULL!	#NULL!	#NULL!	#NULL!		#NULL!	#NULL!	#NULL!	#NULL!
0	1	0	1933	75	168	-1	6	8	3	0	#NULL!	8	0.5	3	6	0	4	81.51		1	0	#NULL!	#NULL!	#NULL!	#NULL!	0	#NULL!	#NULL!	#NULL!	#NULL!	#NULL!	#NULL!	1	#NULL!	-1	#NULL!	#NULL!	#NULL!	#NULL!	#NULL!	#NULL!	#NULL!	#NULL!	#NULL!		#NULL!	#NULL!	#NULL!	#NULL!
0	1	1	1974	122	187	6	8	8	3	0	#NULL!	7	0.2	0	0	0	0	81.51		0	1	#NULL!	1	#NULL!	#NULL!	0	#NULL!	#NULL!	#NULL!	#NULL!	#NULL!	#NULL!	1	#NULL!	#NULL!	#NULL!	#NULL!	#NULL!	#NULL!	#NULL!	#NULL!	#NULL!	#NULL!	#NULL!		#NULL!	#NULL!	#NULL!	#NULL!
0	1	1	1940	68	167	5	8	8	2	1	6	8	0.5	7	8	0	7	81.54		1	0	#NULL!	#NULL!	#NULL!	#NULL!	0	#NULL!	#NULL!	#NULL!	#NULL!	#NULL!	#NULL!	1	#NULL!	-1	#NULL!	#NULL!	#NULL!	#NULL!	#NULL!	#NULL!	#NULL!	#NULL!	#NULL!		#NULL!	#NULL!	#NULL!	#NULL!
0	0	1	1968	67	185	7	3	6	2	1	8	9	0.4	0	3	1	0	81.51		0	1	1	1	#NULL!	#NULL!	1	#NULL!	#NULL!	#NULL!	34.85	#NULL!	#NULL!	1	#NULL!	#NULL!	#NULL!	#NULL!	#NULL!	#NULL!	#NULL!	#NULL!	#NULL!	#NULL!	#NULL!		#NULL!	#NULL!	10	#NULL!
0	1	1	1957	67	165	7	#NULL!	7	1	1	6	7	0.7	4	2	0	3	81.55		1	0	#NULL!	#NULL!	#NULL!	#NULL!	1	#NULL!	#NULL!	#NULL!	31.35	#NULL!	#NULL!	1	#NULL!	-1	#NULL!	#NULL!	#NULL!	#NULL!	#NULL!	#NULL!	#NULL!	#NULL!	#NULL!		#NULL!	#NULL!	#NULL!	#NULL!
1	1	0	1964	73	160	3	1	6	0	1	6	9	0.3	0	2	0	1	81.51		1	1	#NULL!	1	#NULL!	#NULL!	1	8	#NULL!	#NULL!	27.5	#NULL!	#NULL!	1	#NULL!	-1	#NULL!	#NULL!	#NULL!	#NULL!	#NULL!	#NULL!	#NULL!	#NULL!	#NULL!		#NULL!	#NULL!	#NULL!	#NULL!
0	0	0	1979	93	179	9	8	8	2	1	6	7	0.6	8	6	0	7	81.51		1	1	#NULL!	1	#NULL!	#NULL!	1	#NULL!	#NULL!	#NULL!	27.5	#NULL!	#NULL!	1	#NULL!	-1	#NULL!	#NULL!	#NULL!	#NULL!	#NULL!	#NULL!	#NULL!	#NULL!	#NULL!		#NULL!	#NULL!	10	#NULL!
0	0	0	1965	91	180	7	6	8	2	1	6	8	0.5	4	6	0	4	81.55		1	1	#NULL!	1	#NULL!	#NULL!	1	#NULL!	#NULL!	#NULL!	26.5	#NULL!	#NULL!	1	#NULL!	-1	#NULL!	#NULL!	#NULL!	#NULL!	#NULL!	#NULL!	#NULL!	#NULL!	#NULL!		#NULL!	#NULL!	#NULL!	#NULL!
1	0	0	1960	71	172	6	7	9	9	1	7	8	0.8	8	6	0	0	81.51		1	1	#NULL!	1	#NULL!	#NULL!	1	#NULL!	#NULL!	#NULL!	25.5	#NULL!	#NULL!	1	#NULL!	-1	#NULL!	#NULL!	#NULL!	#NULL!	#NULL!	#NULL!	#NULL!	#NULL!	#NULL!		#NULL!	#NULL!	#NULL!	#NULL!
0	1	1	1959	121	176	4	5	7	3	1	5	9	0.4	0	3	0	0	81.54		0	1	1	1	#NULL!	#NULL!	1	8	#NULL!	#NULL!	25	#NULL!	#NULL!	1	#NULL!	#NULL!	#NULL!	#NULL!	#NULL!	#NULL!	#NULL!	#NULL!	#NULL!	#NULL!	#NULL!		#NULL!	#NULL!	10	#NULL!
0	1	0	1970	68	167	5	3	8	3	1	8	5	0.7	7	5	0	5	81.51		1	1	#NULL!	1	#NULL!	#NULL!	1	#NULL!	#NULL!	#NULL!	24.65	#NULL!	#NULL!	1	#NULL!	-1	#NULL!	#NULL!	#NULL!	#NULL!	#NULL!	#NULL!	#NULL!	#NULL!	#NULL!		#NULL!	#NULL!	#NULL!	#NULL!
1	0	0	1956	88	170	4	2	5	0	1	7	9	0.5	0	1	0	0	81.51		1	0	#NULL!	#NULL!	#NULL!	#NULL!	1	#NULL!	#NULL!	#NULL!	21.85	#NULL!	#NULL!	1	#NULL!	-1	#NULL!	#NULL!	#NULL!	#NULL!	#NULL!	#NULL!	#NULL!	#NULL!	#NULL!		#NULL!	#NULL!	#NULL!	#NULL!
0	0	1	1953	113	183	5	5	0	0	1	8	8	0.4	1	0	0	1	81.55		1	1	#NULL!	1	#NULL!	#NULL!	1	8	#NULL!	#NULL!	12.5	#NULL!	#NULL!	1	#NULL!	-1	#NULL!	#NULL!	#NULL!	#NULL!	#NULL!	#NULL!	#NULL!	#NULL!	#NULL!		#NULL!	#NULL!	#NULL!	#NULL!
0	0	0	1955	62	168	5	5	6	2	1	8	9	0.1	6	2	0	6	81.51		1	0	#NULL!	#NULL!	#NULL!	#NULL!	1	8	#NULL!	#NULL!	11	#NULL!	#NULL!	1	#NULL!	#NULL!	#NULL!	#NULL!	#NULL!	#NULL!	#NULL!	#NULL!	#NULL!	#NULL!	#NULL!		#NULL!	#NULL!	#NULL!	#NULL!
0	0	0	1943	52	155	2	1	4	1	1	4	10	0.1	2	1	0	0	81.51		1	0	#NULL!	#NULL!	#NULL!	#NULL!	1	4	#NULL!	#NULL!	50	#NULL!	#NULL!	1	#NULL!	-1	#NULL!	#NULL!	#NULL!	#NULL!	#NULL!	#NULL!	#NULL!	#NULL!	#NULL!		#NULL!	#NULL!	#NULL!	#NULL!
0	0	1	1952	78	185	5	5	8	7	1	3	7	0.2	0	1	0	0	81.51		0	1	1	1	#NULL!	#NULL!	1	#NULL!	#NULL!	#NULL!	27.35	#NULL!	#NULL!	1	#NULL!	#NULL!	#NULL!	#NULL!	#NULL!	#NULL!	#NULL!	#NULL!	#NULL!	#NULL!	#NULL!		#NULL!	#NULL!	5	#NULL!
1	1	0	1949	74	168	8	7	7	6	1	9	8	0.7	7	8	0	0	81.54		0	1	1	1	#NULL!	#NULL!	1	8	#NULL!	#NULL!	22.5	#NULL!	#NULL!	1	#NULL!	#NULL!	#NULL!	#NULL!	#NULL!	#NULL!	#NULL!	#NULL!	#NULL!	#NULL!	#NULL!		#NULL!	#NULL!	10	#NULL!
0	1	1	1947	92	183	9	8	8	3	1	4	9	0.3	1	2	0	3	81.54		0	1	1	1	#NULL!	#NULL!	1	8	#NULL!	#NULL!	21.85	#NULL!	#NULL!	1	#NULL!	#NULL!	#NULL!	#NULL!	#NULL!	#NULL!	#NULL!	#NULL!	#NULL!	#NULL!	#NULL!		#NULL!	#NULL!	10	#NULL!
1	1	0	1933	79	153	8	6	7	3	1	8	7	0.8	7	8	0	9	81.54		0	1	1	1	#NULL!	#NULL!	1	#NULL!	#NULL!	#NULL!	14.25	#NULL!	#NULL!	1	#NULL!	#NULL!	#NULL!	#NULL!	#NULL!	#NULL!	#NULL!	#NULL!	#NULL!	#NULL!	#NULL!		#NULL!	#NULL!	2	#NULL!
0	0	0	1945	76	165	8	4	8	8	1	8	10	0.3	8	5	0	5	81.51		1	1	#NULL!	1	#NULL!	#NULL!	1	#NULL!	#NULL!	#NULL!	14	#NULL!	#NULL!	1	#NULL!	-1	#NULL!	#NULL!	#NULL!	#NULL!	#NULL!	#NULL!	#NULL!	#NULL!	#NULL!		#NULL!	#NULL!	#NULL!	#NULL!
0	1	0	1940	117	157	8	6	7	3	1	7	8	0.7	3	6	1	3	81.54		1	0	#NULL!	#NULL!	#NULL!	#NULL!	1	#NULL!	#NULL!	#NULL!	12.5	#NULL!	#NULL!	1	#NULL!	-1	#NULL!	#NULL!	#NULL!	#NULL!	#NULL!	#NULL!	#NULL!	#NULL!	#NULL!		#NULL!	#NULL!	#NULL!	#NULL!
0	1	1	1936	94	176	1	2	2	0	1	7	9	0.2	3	3	3	1	81.51		1	1	#NULL!	1	#NULL!	#NULL!	1	#NULL!	#NULL!	#NULL!	12.1	#NULL!	#NULL!	1	#NULL!	#NULL!	#NULL!	#NULL!	#NULL!	#NULL!	#NULL!	#NULL!	#NULL!	#NULL!	#NULL!		#NULL!	#NULL!	#NULL!	#NULL!
0	1	1	1952	85	185	0	0	0	0	1	8	10	0	0	0	0	0	81.51		0	1	1	1	#NULL!	#NULL!	1	8	#NULL!	#NULL!	12	#NULL!	#NULL!	1	#NULL!	#NULL!	#NULL!	#NULL!	#NULL!	#NULL!	#NULL!	#NULL!	#NULL!	#NULL!	#NULL!		#NULL!	#NULL!	5	#NULL!
0	1	1	1932	70	167	5	#NULL!	8	4	0	#NULL!	9	0.5	3	7	0	0	81.51		0	1	1	1	#NULL!	#NULL!	1	#NULL!	#NULL!	#NULL!	11.1	#NULL!	#NULL!	1	#NULL!	#NULL!	#NULL!	#NULL!	#NULL!	#NULL!	#NULL!	#NULL!	#NULL!	#NULL!	#NULL!		#NULL!	#NULL!	#NULL!	#NULL!
1	0	0	1948	57	155	-1	2	4	3	1	6	7	-1	7	8	-1	6	81.51		0	1	1	1	#NULL!	#NULL!	1	#NULL!	#NULL!	#NULL!	10.65	#NULL!	#NULL!	1	#NULL!	#NULL!	#NULL!	#NULL!	#NULL!	#NULL!	#NULL!	#NULL!	#NULL!	#NULL!	#NULL!		#NULL!	#NULL!	7.5	#NULL!
0	0	0	1949	54	149	6	5	9	1	1	7	-1	0.5	7	3	0	7	81.54		1	1	#NULL!	1	#NULL!	#NULL!	1	8	#NULL!	#NULL!	10	#NULL!	#NULL!	1	#NULL!	-1	#NULL!	#NULL!	#NULL!	#NULL!	#NULL!	#NULL!	#NULL!	#NULL!	#NULL!		#NULL!	#NULL!	#NULL!	#NULL!
0	0	1	1944	69	176	5	5	5	2	0	#NULL!	5	0.3	2	6	1	3	81.54		1	1	#NULL!	1	#NULL!	#NULL!	1	#NULL!	#NULL!	#NULL!	10	#NULL!	#NULL!	1	#NULL!	-1	#NULL!	#NULL!	#NULL!	#NULL!	#NULL!	#NULL!	#NULL!	#NULL!	#NULL!		#NULL!	#NULL!	#NULL!	#NULL!
0	1	1	1944	59	164	4	#NULL!	3	0	1	8	9	0.3	0	2	0	0	81.51		1	1	#NULL!	1	#NULL!	#NULL!	1	8	#NULL!	#NULL!	8	#NULL!	#NULL!	1	#NULL!	-1	#NULL!	#NULL!	#NULL!	#NULL!	#NULL!	#NULL!	#NULL!	#NULL!	#NULL!		#NULL!	#NULL!	#NULL!	#NULL!
0	1	0	1940	103	157	6	3	10	5	1	6	9	0.4	2	2	0	4	81.51		1	0	#NULL!	#NULL!	#NULL!	#NULL!	1	8	#NULL!	#NULL!	7.5	#NULL!	#NULL!	1	#NULL!	-1	#NULL!	#NULL!	#NULL!	#NULL!	#NULL!	#NULL!	#NULL!	#NULL!	#NULL!		#NULL!	#NULL!	#NULL!	#NULL!
0	1	0	1950	61	162	0	0	9	0	1	9	10	0.1	2	2	0	1	81.51		1	1	#NULL!	1	#NULL!	#NULL!	1	8	#NULL!	#NULL!	7.5	#NULL!	#NULL!	1	#NULL!	-1	#NULL!	#NULL!	#NULL!	#NULL!	#NULL!	#NULL!	#NULL!	#NULL!	#NULL!		#NULL!	#NULL!	#NULL!	#NULL!
0	1	0	1947	96	157	7	5	9	3	1	6	7	0.6	0	0	0	2	81.54		1	0	#NULL!	#NULL!	#NULL!	#NULL!	1	#NULL!	#NULL!	#NULL!	7.15	#NULL!	#NULL!	1	#NULL!	-1	#NULL!	#NULL!	#NULL!	#NULL!	#NULL!	#NULL!	#NULL!	#NULL!	#NULL!		#NULL!	#NULL!	#NULL!	#NULL!
1	1	0	1933	54	169	5	0	3	1	1	8	10	0.1	0	1	0	3	81.51		1	1	1	#NULL!	#NULL!	#NULL!	0	#NULL!	#NULL!	#NULL!	#NULL!	#NULL!	#NULL!	1	#NULL!	-1	#NULL!	#NULL!	#NULL!	#NULL!	#NULL!	#NULL!	#NULL!	#NULL!	#NULL!		#NULL!	#NULL!	#NULL!	#NULL!
1	1	0	1935	80	168	10	#NULL!	9	4	1	3	8	0.9	5	0	0	10	81.54		1	1	#NULL!	1	#NULL!	#NULL!	0	#NULL!	#NULL!	#NULL!	#NULL!	#NULL!	#NULL!	1	#NULL!	-1	#NULL!	#NULL!	#NULL!	#NULL!	#NULL!	#NULL!	#NULL!	#NULL!	#NULL!		#NULL!	#NULL!	#NULL!	#NULL!
0	1	0	1946	110	150	8	8	10	5	1	7	10	0.2	6	5	0	6	81.55		1	0	#NULL!	#NULL!	#NULL!	#NULL!	0	#NULL!	#NULL!	#NULL!	#NULL!	#NULL!	#NULL!	1	#NULL!	-1	#NULL!	#NULL!	#NULL!	#NULL!	#NULL!	#NULL!	#NULL!	#NULL!	#NULL!		#NULL!	#NULL!	#NULL!	#NULL!
0	1	0	1942	89	173	0	3	3	1	0	#NULL!	10	0.2	2	10	0	0	81.54		0	1	1	1	#NULL!	#NULL!	1	#NULL!	#NULL!	#NULL!	25	#NULL!	#NULL!	1	#NULL!	#NULL!	#NULL!	#NULL!	#NULL!	#NULL!	#NULL!	#NULL!	#NULL!	#NULL!	#NULL!		#NULL!	#NULL!	#NULL!	#NULL!
0	1	1	1938	90	178	1	7	6	1	1	8	9	0.2	1	9	6	0	81.51		1	0	#NULL!	#NULL!	#NULL!	#NULL!	1	#NULL!	#NULL!	#NULL!	10	#NULL!	#NULL!	1	#NULL!	-1	#NULL!	#NULL!	#NULL!	#NULL!	#NULL!	#NULL!	#NULL!	#NULL!	#NULL!		#NULL!	#NULL!	#NULL!	#NULL!
1	1	0	1939	79	164	2	#NULL!	10	6	1	8	8	0.7	6	10	0	3	81.51		0	1	1	1	#NULL!	#NULL!	1	#NULL!	#NULL!	#NULL!	15	#NULL!	#NULL!	1	#NULL!	#NULL!	#NULL!	525	#NULL!	#NULL!	#NULL!	#NULL!	#NULL!	#NULL!	#NULL!		#NULL!	#NULL!	12.5	#NULL!
0	1	0	1945	74	160	6	8	9	9	1	4	-1	0.8	4	3	0	1	81.54		1	0	#NULL!	#NULL!	#NULL!	#NULL!	1	#NULL!	#NULL!	#NULL!	15	#NULL!	#NULL!	1	#NULL!	-1	#NULL!	#NULL!	#NULL!	#NULL!	#NULL!	#NULL!	#NULL!	#NULL!	#NULL!		#NULL!	#NULL!	#NULL!	#NULL!
0	1	1	1943	96	168	4	#NULL!	2	0	1	3	8	0.1	1	0	0	0	81.54		1	0	#NULL!	#NULL!	#NULL!	#NULL!	1	8	#NULL!	#NULL!	15	#NULL!	#NULL!	1	#NULL!	-1	#NULL!	#NULL!	#NULL!	#NULL!	#NULL!	#NULL!	#NULL!	#NULL!	#NULL!		#NULL!	#NULL!	#NULL!	#NULL!
0	1	0	1947	71	175	1	3	5	4	1	7	2	0.1	0	0	0	0	81.51		0	1	1	1	#NULL!	#NULL!	1	4	#NULL!	#NULL!	15	#NULL!	#NULL!	1	#NULL!	#NULL!	#NULL!	300	#NULL!	#NULL!	#NULL!	#NULL!	#NULL!	#NULL!	#NULL!		#NULL!	#NULL!	12.5	#NULL!
0	0	0	1946	75	165	6	8	4	1	1	4	7	0.4	0	0	0	0	81.51		1	0	#NULL!	#NULL!	#NULL!	#NULL!	1	#NULL!	#NULL!	#NULL!	15	#NULL!	#NULL!	1	#NULL!	-1	#NULL!	#NULL!	#NULL!	#NULL!	#NULL!	#NULL!	#NULL!	#NULL!	#NULL!		#NULL!	#NULL!	#NULL!	#NULL!
0	0	1	1933	75	178	4	3	1	0	1	6	9	0.7	0	3	0	0	81.51		1	0	#NULL!	#NULL!	#NULL!	#NULL!	1	#NULL!	#NULL!	#NULL!	15	#NULL!	#NULL!	1	#NULL!	-1	#NULL!	#NULL!	#NULL!	#NULL!	#NULL!	#NULL!	#NULL!	#NULL!	#NULL!		#NULL!	#NULL!	#NULL!	#NULL!
0	1	0	1936	80	170	2	#NULL!	1	1	1	3	10	0.1	0	0	0	0	81.51		1	0	#NULL!	#NULL!	#NULL!	#NULL!	1	#NULL!	#NULL!	#NULL!	15	#NULL!	#NULL!	1	#NULL!	-1	#NULL!	#NULL!	#NULL!	#NULL!	#NULL!	#NULL!	#NULL!	#NULL!	#NULL!		#NULL!	#NULL!	#NULL!	#NULL!
0	1	1	1942	75	168	6	6	1	1	1	5	7	0.1	3	4	0	0	81.51		1	0	#NULL!	#NULL!	#NULL!	#NULL!	1	#NULL!	#NULL!	#NULL!	15	#NULL!	#NULL!	1	#NULL!	-1	#NULL!	#NULL!	#NULL!	#NULL!	#NULL!	#NULL!	#NULL!	#NULL!	#NULL!		#NULL!	#NULL!	#NULL!	#NULL!
0	1	0	1933	90	170	9	9	9	9	1	8	7	0.8	8	8	0	9	81.54		1	0	#NULL!	#NULL!	#NULL!	#NULL!	1	#NULL!	#NULL!	#NULL!	15	#NULL!	#NULL!	1	#NULL!	-1	#NULL!	#NULL!	#NULL!	#NULL!	#NULL!	#NULL!	#NULL!	#NULL!	#NULL!		#NULL!	#NULL!	#NULL!	#NULL!
0	1	0	1940	95	166	7	7	7	5	1	7	5	0.7	0	0	0	0	81.54		1	1	#NULL!	1	#NULL!	#NULL!	1	#NULL!	#NULL!	#NULL!	15	#NULL!	#NULL!	1	#NULL!	-1	#NULL!	#NULL!	#NULL!	#NULL!	#NULL!	#NULL!	#NULL!	#NULL!	#NULL!		#NULL!	#NULL!	#NULL!	#NULL!
0	1	0	1957	85	176	6	4	8	3	0	#NULL!	5	0.4	1	2	0	0	81.54		1	0	#NULL!	#NULL!	#NULL!	#NULL!	1	#NULL!	#NULL!	#NULL!	15	#NULL!	#NULL!	1	#NULL!	-1	#NULL!	#NULL!	#NULL!	#NULL!	#NULL!	#NULL!	#NULL!	#NULL!	#NULL!		#NULL!	#NULL!	#NULL!	#NULL!
1	1	0	1960	92	165	9	9	10	8	1	9	10	0.9	4	10	0	0	81.55		0	1	1	#NULL!	#NULL!	#NULL!	1	#NULL!	#NULL!	#NULL!	15	#NULL!	#NULL!	1	#NULL!	#NULL!	#NULL!	200	#NULL!	#NULL!	#NULL!	#NULL!	#NULL!	#NULL!	#NULL!		#NULL!	#NULL!	7.5	#NULL!
0	1	1	1962	115	178	3	3	3	2	1	3	8	0.1	0	0	0	0	81.54		0	1	1	1	#NULL!	#NULL!	1	#NULL!	#NULL!	#NULL!	15	#NULL!	#NULL!	1	#NULL!	#NULL!	#NULL!	350	#NULL!	#NULL!	#NULL!	#NULL!	#NULL!	#NULL!	#NULL!		#NULL!	#NULL!	5	#NULL!
0	1	0	1959	65	159	2	3	3	2	1	3	8	0.4	2	2	1	2	81.54		0	1	1	1	#NULL!	#NULL!	1	#NULL!	#NULL!	#NULL!	15	#NULL!	#NULL!	1	#NULL!	#NULL!	#NULL!	375	#NULL!	#NULL!	#NULL!	#NULL!	#NULL!	#NULL!	#NULL!		#NULL!	#NULL!	10	#NULL!
1	1	0	1940	82	165	5	5	5	2	1	10	7	0.3	1	2	0	0	81.54		1	1	#NULL!	1	#NULL!	#NULL!	1	#NULL!	#NULL!	#NULL!	10	#NULL!	#NULL!	1	#NULL!	-1	#NULL!	#NULL!	#NULL!	#NULL!	#NULL!	#NULL!	#NULL!	#NULL!	#NULL!		#NULL!	#NULL!	#NULL!	#NULL!
0	1	1	1971	89	173	6	3	7	5	1	5	9	0.3	2	5	0	3	81.51		1	0	#NULL!	#NULL!	#NULL!	#NULL!	1	8	#NULL!	#NULL!	10	#NULL!	#NULL!	1	#NULL!	-1	#NULL!	#NULL!	#NULL!	#NULL!	#NULL!	#NULL!	#NULL!	#NULL!	#NULL!		#NULL!	#NULL!	#NULL!	#NULL!
0	1	0	1934	67	165	3	-1	4	4	1	4	8	0.3	0	2	0	0	81.51		1	0	#NULL!	#NULL!	#NULL!	#NULL!	1	8	#NULL!	#NULL!	10	#NULL!	#NULL!	1	#NULL!	-1	#NULL!	#NULL!	#NULL!	#NULL!	#NULL!	#NULL!	#NULL!	#NULL!	#NULL!		#NULL!	#NULL!	#NULL!	#NULL!
0	1	0	1948	96	174	4	9	8	4	1	2	5	0.5	8	0	0	0	81.54		1	0	#NULL!	#NULL!	#NULL!	#NULL!	1	8	#NULL!	#NULL!	10	#NULL!	#NULL!	1	#NULL!	-1	#NULL!	#NULL!	#NULL!	#NULL!	#NULL!	#NULL!	#NULL!	#NULL!	#NULL!		#NULL!	#NULL!	#NULL!	#NULL!
0	1	0	1938	75	175	8	-1	8	2	1	8	10	0.5	0	2	0	0	81.51		1	0	#NULL!	#NULL!	#NULL!	#NULL!	1	4	#NULL!	#NULL!	10	#NULL!	#NULL!	1	#NULL!	-1	#NULL!	#NULL!	#NULL!	#NULL!	#NULL!	#NULL!	#NULL!	#NULL!	#NULL!		#NULL!	#NULL!	#NULL!	#NULL!
0	1	1	1941	70	169	7	4	6	2	1	6	10	0.2	2	0	0	0	81.51		0	1	1	1	#NULL!	#NULL!	1	#NULL!	#NULL!	#NULL!	10	#NULL!	#NULL!	1	#NULL!	#NULL!	#NULL!	#NULL!	#NULL!	#NULL!	#NULL!	#NULL!	#NULL!	#NULL!	#NULL!		#NULL!	#NULL!	#NULL!	#NULL!
1	1	1	1957	103	182	7	7	7	6	1	8	8	0.8	1	3	0	0	81.51		1	0	#NULL!	#NULL!	#NULL!	#NULL!	1	8	#NULL!	#NULL!	#NULL!	#NULL!	#NULL!	1	#NULL!	-1	#NULL!	#NULL!	#NULL!	#NULL!	#NULL!	#NULL!	#NULL!	#NULL!	#NULL!		#NULL!	#NULL!	#NULL!	#NULL!
1	1	0	1935	68	167	8	9	9	9	1	7	3	0.9	6	7	0	7	81.51		1	0	#NULL!	#NULL!	#NULL!	#NULL!	0	#NULL!	#NULL!	#NULL!	#NULL!	#NULL!	#NULL!	1	#NULL!	-1	#NULL!	#NULL!	#NULL!	#NULL!	#NULL!	#NULL!	#NULL!	#NULL!	#NULL!		#NULL!	#NULL!	#NULL!	#NULL!
0	1	0	1952	59	164	5	5	7	3	1	4	7	0.2	6	4	0	4	81.51		1	0	#NULL!	#NULL!	#NULL!	#NULL!	0	#NULL!	#NULL!	#NULL!	#NULL!	#NULL!	#NULL!	1	#NULL!	-1	#NULL!	#NULL!	#NULL!	#NULL!	#NULL!	#NULL!	#NULL!	#NULL!	#NULL!		#NULL!	#NULL!	#NULL!	#NULL!
0	1	1	1964	115	187	8	5	7	4	1	6	2	0.2	0	0	0	0	81.54		1	0	#NULL!	#NULL!	#NULL!	#NULL!	0	#NULL!	#NULL!	#NULL!	#NULL!	#NULL!	#NULL!	1	#NULL!	-1	#NULL!	#NULL!	#NULL!	#NULL!	#NULL!	#NULL!	#NULL!	#NULL!	#NULL!		#NULL!	#NULL!	#NULL!	#NULL!
0	1	0	1956	67	163	8	7	7	3	1	7	10	0.3	9	9	0	9	81.54		1	0	#NULL!	#NULL!	#NULL!	#NULL!	0	#NULL!	#NULL!	#NULL!	#NULL!	#NULL!	#NULL!	1	#NULL!	-1	#NULL!	#NULL!	#NULL!	#NULL!	#NULL!	#NULL!	#NULL!	#NULL!	#NULL!		#NULL!	#NULL!	#NULL!	#NULL!
1	0	0	1947	68	167	8	7	8	2	1	3	6	0.2	0	9	0	8	81.54		1	0	#NULL!	#NULL!	#NULL!	#NULL!	0	#NULL!	#NULL!	#NULL!	#NULL!	#NULL!	#NULL!	1	#NULL!	-1	#NULL!	#NULL!	#NULL!	#NULL!	#NULL!	#NULL!	#NULL!	#NULL!	#NULL!		#NULL!	#NULL!	#NULL!	#NULL!
1	0	0	1957	60	158	9	9	9	3	1	8	9	0.8	0	8	0	8	81.54		1	0	#NULL!	#NULL!	#NULL!	#NULL!	0	#NULL!	#NULL!	#NULL!	#NULL!	#NULL!	#NULL!	1	#NULL!	-1	#NULL!	#NULL!	#NULL!	#NULL!	#NULL!	#NULL!	#NULL!	#NULL!	#NULL!		#NULL!	#NULL!	#NULL!	#NULL!
0	1	1	1936	100	177	9	8	9	6	1	7	9	0.7	5	2	0	0	81.51		1	0	#NULL!	#NULL!	#NULL!	#NULL!	0	#NULL!	#NULL!	#NULL!	#NULL!	#NULL!	#NULL!	1	#NULL!	-1	#NULL!	#NULL!	#NULL!	#NULL!	#NULL!	#NULL!	#NULL!	#NULL!	#NULL!		#NULL!	#NULL!	#NULL!	#NULL!
0	1	1	1950	77	169	3	#NULL!	3	1	1	4	10	0.1	1	1	0	1	81.55		1	0	#NULL!	#NULL!	#NULL!	#NULL!	0	#NULL!	#NULL!	#NULL!	#NULL!	#NULL!	#NULL!	1	#NULL!	-1	#NULL!	#NULL!	#NULL!	#NULL!	#NULL!	#NULL!	#NULL!	#NULL!	#NULL!		#NULL!	#NULL!	#NULL!	#NULL!
0	1	0	1946	62	167	7	8	8	8	0	#NULL!	7	0.5	6	6	0	3	81.51		1	0	#NULL!	#NULL!	#NULL!	#NULL!	0	#NULL!	#NULL!	#NULL!	#NULL!	#NULL!	#NULL!	1	#NULL!	-1	#NULL!	#NULL!	#NULL!	#NULL!	#NULL!	#NULL!	#NULL!	#NULL!	#NULL!		#NULL!	#NULL!	#NULL!	#NULL!
1	1	0	1950	117	169	5	3	9	2	1	8	9	0.4	1	9	0	0	81.54		1	0	#NULL!	#NULL!	#NULL!	#NULL!	1	-1	#NULL!	#NULL!	#NULL!	#NULL!	#NULL!	0	#NULL!	#NULL!	#NULL!	#NULL!	#NULL!	#NULL!	#NULL!	#NULL!	#NULL!	#NULL!	#NULL!		#NULL!	#NULL!	#NULL!	#NULL!
1	1	0	1951	83	167	7	7	7	3	1	4	5	0.7	1	2	0	0	81.54		1	0	#NULL!	#NULL!	#NULL!	#NULL!	1	8	#NULL!	#NULL!	15	#NULL!	#NULL!	1	#NULL!	-1	#NULL!	#NULL!	#NULL!	#NULL!	#NULL!	#NULL!	#NULL!	#NULL!	#NULL!		#NULL!	#NULL!	#NULL!	#NULL!
0	1	1	1940	94	172	3	4	4	1	1	4	8	0.1	0	1	0	0	81.54		1	0	#NULL!	#NULL!	#NULL!	#NULL!	1	#NULL!	#NULL!	#NULL!	15	#NULL!	#NULL!	1	#NULL!	-1	#NULL!	#NULL!	#NULL!	#NULL!	#NULL!	#NULL!	#NULL!	#NULL!	#NULL!		#NULL!	#NULL!	#NULL!	#NULL!
0	1	0	1954	70	160	8	#NULL!	9	3	0	#NULL!	7	0.5	2	6	0	4	81.54		1	0	#NULL!	#NULL!	#NULL!	#NULL!	1	#NULL!	#NULL!	#NULL!	15	#NULL!	#NULL!	1	#NULL!	-1	#NULL!	#NULL!	#NULL!	#NULL!	#NULL!	#NULL!	#NULL!	#NULL!	#NULL!		#NULL!	#NULL!	#NULL!	#NULL!
1	1	0	1927	60	167	2	3	3	2	1	9	10	0.2	0	2	0	0	81.51		0	1	1	1	#NULL!	#NULL!	1	#NULL!	#NULL!	#NULL!	10	#NULL!	#NULL!	1	#NULL!	#NULL!	#NULL!	200	#NULL!	#NULL!	#NULL!	#NULL!	#NULL!	#NULL!	#NULL!		#NULL!	#NULL!	2.5	#NULL!
1	1	0	1950	53	160	9	8	9	3	1	5	9	0.5	3	3	0	3	81.54		1	0	#NULL!	#NULL!	#NULL!	#NULL!	1	#NULL!	#NULL!	#NULL!	10	#NULL!	#NULL!	1	#NULL!	-1	#NULL!	#NULL!	#NULL!	#NULL!	#NULL!	#NULL!	#NULL!	#NULL!	#NULL!		#NULL!	#NULL!	#NULL!	#NULL!
0	1	1	1934	78	168	7	7	8	4	1	5	7	0.6	0	2	0	0	81.54		1	0	#NULL!	#NULL!	#NULL!	#NULL!	1	#NULL!	#NULL!	#NULL!	7.5	#NULL!	#NULL!	1	#NULL!	-1	#NULL!	#NULL!	#NULL!	#NULL!	#NULL!	#NULL!	#NULL!	#NULL!	#NULL!		#NULL!	#NULL!	#NULL!	#NULL!
1	1	1	1937	80	170	3	6	5	2	1	5	6	0.1	0	3	1	3	81.51		1	0	#NULL!	#NULL!	#NULL!	#NULL!	1	8	#NULL!	#NULL!	#NULL!	#NULL!	#NULL!	1	#NULL!	-1	#NULL!	#NULL!	#NULL!	#NULL!	#NULL!	#NULL!	#NULL!	#NULL!	#NULL!		#NULL!	#NULL!	#NULL!	#NULL!
1	1	0	1938	75	170	4	6	5	3	0	#NULL!	-1	0.6	1	4	0	7	81.54		1	0	#NULL!	#NULL!	#NULL!	#NULL!	0	#NULL!	#NULL!	#NULL!	#NULL!	#NULL!	#NULL!	1	#NULL!	-1	#NULL!	#NULL!	#NULL!	#NULL!	#NULL!	#NULL!	#NULL!	#NULL!	#NULL!		#NULL!	#NULL!	#NULL!	#NULL!
0	1	0	1962	88	168	7	8	9	2	1	8	9	0.5	2	9	0	9	81.54		1	0	#NULL!	#NULL!	#NULL!	#NULL!	0	#NULL!	#NULL!	#NULL!	#NULL!	#NULL!	#NULL!	1	#NULL!	-1	#NULL!	#NULL!	#NULL!	#NULL!	#NULL!	#NULL!	#NULL!	#NULL!	#NULL!		#NULL!	#NULL!	#NULL!	#NULL!
0	0	1	1936	80	172	4	2	1	0	0	#NULL!	0	0	0	0	0	0	81.51		1	0	#NULL!	#NULL!	#NULL!	#NULL!	1	8	#NULL!	#NULL!	15	#NULL!	#NULL!	1	#NULL!	-1	#NULL!	#NULL!	#NULL!	#NULL!	#NULL!	#NULL!	#NULL!	#NULL!	#NULL!		#NULL!	#NULL!	#NULL!	#NULL!
0	1	0	1961	160	180	8	9	10	1	1	8	8	0.6	9	5	0	0	81.51		1	0	#NULL!	#NULL!	#NULL!	#NULL!	1	8	#NULL!	#NULL!	15	#NULL!	#NULL!	1	#NULL!	-1	#NULL!	#NULL!	#NULL!	#NULL!	#NULL!	#NULL!	#NULL!	#NULL!	#NULL!		#NULL!	#NULL!	#NULL!	#NULL!
1	1	0	1950	68	167	7	4	7	2	1	6	5	0.7	2	0	0	0	81.51		1	0	#NULL!	#NULL!	#NULL!	#NULL!	1	8	#NULL!	#NULL!	15	#NULL!	#NULL!	1	#NULL!	-1	#NULL!	#NULL!	#NULL!	#NULL!	#NULL!	#NULL!	#NULL!	#NULL!	#NULL!		#NULL!	#NULL!	5	#NULL!
0	1	1	1950	76	173	1	1	1	1	1	9	10	0.1	0	0	0	0	81.51		1	0	#NULL!	#NULL!	#NULL!	#NULL!	1	#NULL!	#NULL!	#NULL!	10	#NULL!	#NULL!	1	#NULL!	-1	#NULL!	#NULL!	#NULL!	#NULL!	#NULL!	#NULL!	#NULL!	#NULL!	#NULL!		#NULL!	#NULL!	#NULL!	#NULL!
0	1	1	1934	70	176	5	3	1	1	1	8	8	0.1	0	0	0	0	81.51		0	1	1	1	#NULL!	#NULL!	1	#NULL!	#NULL!	#NULL!	10	#NULL!	#NULL!	1	#NULL!	#NULL!	#NULL!	#NULL!	#NULL!	#NULL!	#NULL!	#NULL!	#NULL!	#NULL!	#NULL!		#NULL!	#NULL!	#NULL!	#NULL!
0	1	1	1943	82	171	8	8	9	9	1	8	2	0.8	0	6	0	8	81.54		1	0	#NULL!	#NULL!	#NULL!	#NULL!	1	#NULL!	#NULL!	#NULL!	10	#NULL!	#NULL!	1	#NULL!	-1	#NULL!	#NULL!	#NULL!	#NULL!	#NULL!	#NULL!	#NULL!	#NULL!	#NULL!		#NULL!	#NULL!	#NULL!	#NULL!
0	0	0	1944	80	160	5	5	8	3	1	5	2	0.5	2	3	0	0	81.54		1	0	#NULL!	#NULL!	#NULL!	#NULL!	1	8	#NULL!	#NULL!	#NULL!	#NULL!	#NULL!	1	#NULL!	-1	#NULL!	#NULL!	#NULL!	#NULL!	#NULL!	#NULL!	#NULL!	#NULL!	#NULL!		#NULL!	#NULL!	#NULL!	#NULL!
0	1	0	1941	92	164	7	5	8	2	1	8	9	0.4	3	3	0	0	81.51		1	0	#NULL!	#NULL!	#NULL!	#NULL!	1	8	#NULL!	#NULL!	#NULL!	#NULL!	#NULL!	1	#NULL!	-1	#NULL!	#NULL!	#NULL!	#NULL!	#NULL!	#NULL!	#NULL!	#NULL!	#NULL!		#NULL!	#NULL!	#NULL!	#NULL!
0	1	0	1947	51	163	10	5	10	6	1	7	10	0.6	0	7	0	0	81.51		1	0	#NULL!	#NULL!	#NULL!	#NULL!	0	#NULL!	#NULL!	#NULL!	#NULL!	#NULL!	#NULL!	1	#NULL!	-1	#NULL!	#NULL!	#NULL!	#NULL!	#NULL!	#NULL!	#NULL!	#NULL!	#NULL!		#NULL!	#NULL!	#NULL!	#NULL!
0	1	1	1942	92	175	9	7	8	5	1	9	8	0.8	0	0	0	0	81.51		1	0	#NULL!	#NULL!	#NULL!	#NULL!	0	#NULL!	#NULL!	#NULL!	#NULL!	#NULL!	#NULL!	1	#NULL!	-1	#NULL!	#NULL!	#NULL!	#NULL!	#NULL!	#NULL!	#NULL!	#NULL!	#NULL!		#NULL!	#NULL!	#NULL!	#NULL!
0	1	0	1933	64	160	7	#NULL!	2	1	1	7	10	0	0	4	0	0	81.51		0	1	1	1	#NULL!	#NULL!	1	#NULL!	#NULL!	#NULL!	#NULL!	#NULL!	1000	1	#NULL!	#NULL!	#NULL!	#NULL!	#NULL!	#NULL!	#NULL!	#NULL!	#NULL!	#NULL!	#NULL!		#NULL!	#NULL!	10	#NULL!
0	1	0	1945	120	171	10	10	10	10	1	7	0	1	4	4	0	2	81.54		1	0	#NULL!	#NULL!	#NULL!	#NULL!	1	#NULL!	#NULL!	#NULL!	#NULL!	#NULL!	1000	1	#NULL!	-1	#NULL!	#NULL!	#NULL!	#NULL!	#NULL!	#NULL!	#NULL!	#NULL!	#NULL!		#NULL!	#NULL!	#NULL!	#NULL!
0	1	1	1944	143	182	4	3	8	6	1	8	8	0.5	0	4	0	0	81.54		1	0	#NULL!	#NULL!	#NULL!	#NULL!	1	#NULL!	#NULL!	#NULL!	#NULL!	#NULL!	1000	1	#NULL!	-1	#NULL!	#NULL!	#NULL!	#NULL!	#NULL!	#NULL!	#NULL!	#NULL!	#NULL!		#NULL!	#NULL!	#NULL!	#NULL!
0	1	1	1952	81	172	5	#NULL!	8	3	1	6	8	0.3	0	4	3	0	81.54		1	0	#NULL!	#NULL!	#NULL!	#NULL!	1	#NULL!	#NULL!	#NULL!	#NULL!	#NULL!	1000	1	#NULL!	-1	#NULL!	#NULL!	#NULL!	#NULL!	#NULL!	#NULL!	#NULL!	#NULL!	#NULL!		#NULL!	#NULL!	#NULL!	#NULL!
0	1	0	1945	72	178	7	5	9	4	1	4	8	0.7	0	3	0	0	81.54		1	0	#NULL!	#NULL!	#NULL!	#NULL!	1	#NULL!	#NULL!	#NULL!	#NULL!	#NULL!	1000	1	#NULL!	-1	#NULL!	#NULL!	#NULL!	#NULL!	#NULL!	#NULL!	#NULL!	#NULL!	#NULL!		#NULL!	#NULL!	#NULL!	#NULL!
0	1	0	1968	75	158	10	10	8	5	1	4	5	0.8	0	5	0	0	81.54		1	0	#NULL!	#NULL!	#NULL!	#NULL!	1	#NULL!	#NULL!	#NULL!	#NULL!	#NULL!	1000	1	#NULL!	-1	#NULL!	#NULL!	#NULL!	#NULL!	#NULL!	#NULL!	#NULL!	#NULL!	#NULL!		#NULL!	#NULL!	#NULL!	#NULL!
0	1	0	1948	59	161	9	-1	9	5	1	8	1	0.9	0	9	0	10	81.51		1	0	#NULL!	#NULL!	#NULL!	#NULL!	0	#NULL!	#NULL!	#NULL!	#NULL!	#NULL!	#NULL!	1	#NULL!	-1	#NULL!	#NULL!	#NULL!	#NULL!	#NULL!	#NULL!	#NULL!	#NULL!	#NULL!		#NULL!	#NULL!	#NULL!	#NULL!
0	1	0	1953	82	160	5	#NULL!	5	5	1	10	10	0.5	2	6	2	0	81.51		0	1	1	1	#NULL!	#NULL!	1	8	#NULL!	#NULL!	30	#NULL!	#NULL!	1	#NULL!	#NULL!	#NULL!	#NULL!	#NULL!	#NULL!	#NULL!	#NULL!	#NULL!	#NULL!	#NULL!		#NULL!	#NULL!	7.5	#NULL!
0	0	0	1959	68	172	2	#NULL!	10	2	1	5	-1	-1	4	0	0	8	81.53		0	1	1	1	#NULL!	#NULL!	1	#NULL!	#NULL!	#NULL!	30	#NULL!	#NULL!	1	#NULL!	#NULL!	#NULL!	#NULL!	#NULL!	#NULL!	#NULL!	#NULL!	#NULL!	#NULL!	#NULL!		#NULL!	#NULL!	5	#NULL!
0	0	0	1950	60	165	0	0	3	0	0	#NULL!	7	0.2	0	0	0	0	81.51		1	0	#NULL!	#NULL!	#NULL!	#NULL!	1	4	#NULL!	#NULL!	15	#NULL!	#NULL!	0	#NULL!	#NULL!	#NULL!	#NULL!	#NULL!	#NULL!	#NULL!	#NULL!	#NULL!	#NULL!	#NULL!		#NULL!	#NULL!	#NULL!	#NULL!
0	1	0	1956	67	180	1	0	2	0	0	#NULL!	8	0	0	1	0	0	81.51		0	1	1	1	#NULL!	#NULL!	1	4	#NULL!	#NULL!	15	#NULL!	#NULL!	1	#NULL!	#NULL!	#NULL!	200	#NULL!	#NULL!	#NULL!	#NULL!	#NULL!	#NULL!	#NULL!		#NULL!	#NULL!	5	#NULL!
0	1	1	1960	79	182	7	7	8	5	0	#NULL!	5	0.7	0	0	0	0	81.51		0	1	1	1	#NULL!	#NULL!	1	#NULL!	#NULL!	#NULL!	15	#NULL!	#NULL!	1	#NULL!	#NULL!	#NULL!	400	#NULL!	#NULL!	#NULL!	#NULL!	#NULL!	#NULL!	#NULL!		#NULL!	#NULL!	10	#NULL!
0	0	0	1944	75	162	5	7	8	4	1	4	7	0.5	4	1	0	6	81.54		1	0	#NULL!	#NULL!	#NULL!	#NULL!	1	#NULL!	#NULL!	#NULL!	10	#NULL!	#NULL!	0	#NULL!	#NULL!	#NULL!	#NULL!	#NULL!	#NULL!	#NULL!	#NULL!	#NULL!	#NULL!	#NULL!		#NULL!	#NULL!	#NULL!	#NULL!
0	1	0	1939	84	172	8	#NULL!	7	5	1	10	8	0.6	7	6	0	6	81.51		1	0	#NULL!	#NULL!	#NULL!	#NULL!	1	8	#NULL!	#NULL!	#NULL!	#NULL!	#NULL!	1	#NULL!	-1	#NULL!	100	#NULL!	#NULL!	#NULL!	#NULL!	#NULL!	#NULL!	#NULL!		#NULL!	#NULL!	#NULL!	#NULL!
0	1	0	1936	-1	-1	8	#NULL!	9	9	1	9	9	0.8	2	7	-1	6	81.51		1	1	#NULL!	1	#NULL!	#NULL!	0	#NULL!	#NULL!	#NULL!	#NULL!	#NULL!	#NULL!	1	#NULL!	-1	#NULL!	#NULL!	#NULL!	#NULL!	#NULL!	#NULL!	#NULL!	#NULL!	#NULL!		#NULL!	#NULL!	#NULL!	#NULL!
0	1	0	1958	105	167	8	7	8	3	1	9	8	0.6	0	4	0	7	81.51		1	0	#NULL!	#NULL!	#NULL!	#NULL!	0	#NULL!	#NULL!	#NULL!	#NULL!	#NULL!	#NULL!	1	#NULL!	-1	#NULL!	#NULL!	#NULL!	#NULL!	#NULL!	#NULL!	#NULL!	#NULL!	#NULL!		#NULL!	#NULL!	#NULL!	#NULL!
0	0	0	1943	72	169	9	#NULL!	7	5	0	#NULL!	7	0.1	0	7	0	6	81.51		1	0	#NULL!	#NULL!	#NULL!	#NULL!	0	#NULL!	#NULL!	#NULL!	#NULL!	#NULL!	#NULL!	1	#NULL!	-1	#NULL!	#NULL!	#NULL!	#NULL!	#NULL!	#NULL!	#NULL!	#NULL!	#NULL!		#NULL!	#NULL!	#NULL!	#NULL!
0	1	1	1946	72	174	1	3	3	0	0	#NULL!	10	0	2	0	0	2	81.51		0	1	#NULL!	1	#NULL!	#NULL!	0	#NULL!	#NULL!	#NULL!	#NULL!	#NULL!	#NULL!	1	#NULL!	#NULL!	#NULL!	#NULL!	#NULL!	#NULL!	#NULL!	#NULL!	#NULL!	#NULL!	#NULL!		#NULL!	#NULL!	#NULL!	#NULL!
0	1	1	1936	76	171	3	#NULL!	6	1	1	5	9	0.2	0	0	0	1	81.51		1	0	#NULL!	#NULL!	#NULL!	#NULL!	0	#NULL!	#NULL!	#NULL!	#NULL!	#NULL!	#NULL!	1	#NULL!	-1	#NULL!	#NULL!	#NULL!	#NULL!	#NULL!	#NULL!	#NULL!	#NULL!	#NULL!		#NULL!	#NULL!	#NULL!	#NULL!
0	1	0	1944	81	168	7	#NULL!	1	1	1	7	10	0	1	8	0	5	81.51		1	0	#NULL!	#NULL!	#NULL!	#NULL!	0	#NULL!	#NULL!	#NULL!	#NULL!	#NULL!	#NULL!	1	#NULL!	-1	#NULL!	#NULL!	#NULL!	#NULL!	#NULL!	#NULL!	#NULL!	#NULL!	#NULL!		#NULL!	#NULL!	#NULL!	#NULL!
0	1	0	1947	95	166	4	0	1	0	0	#NULL!	10	0	2	0	0	0	81.51		1	0	#NULL!	#NULL!	#NULL!	#NULL!	0	#NULL!	#NULL!	#NULL!	#NULL!	#NULL!	#NULL!	1	#NULL!	-1	#NULL!	#NULL!	#NULL!	#NULL!	#NULL!	#NULL!	#NULL!	#NULL!	#NULL!		#NULL!	#NULL!	#NULL!	#NULL!
0	1	0	1948	81	171	5	#NULL!	5	0	1	7	8	0.3	0	3	0	0	81.51		1	0	#NULL!	#NULL!	#NULL!	#NULL!	0	#NULL!	#NULL!	#NULL!	#NULL!	#NULL!	#NULL!	1	#NULL!	-1	#NULL!	#NULL!	#NULL!	#NULL!	#NULL!	#NULL!	#NULL!	#NULL!	#NULL!		#NULL!	#NULL!	#NULL!	#NULL!
0	1	0	1933	88	169	9	9	9	6	1	5	8	0.9	0	8	0	5	81.51		1	0	#NULL!	#NULL!	#NULL!	#NULL!	0	#NULL!	#NULL!	#NULL!	#NULL!	#NULL!	#NULL!	1	#NULL!	-1	#NULL!	#NULL!	#NULL!	#NULL!	#NULL!	#NULL!	#NULL!	#NULL!	#NULL!		#NULL!	#NULL!	#NULL!	#NULL!
0	1	1	1935	96	174	8	#NULL!	4	1	1	10	8	0.4	1	5	1	2	81.53		0	1	1	1	#NULL!	#NULL!	1	#NULL!	#NULL!	#NULL!	#NULL!	#NULL!	#NULL!	1	#NULL!	#NULL!	#NULL!	#NULL!	#NULL!	#NULL!	#NULL!	#NULL!	#NULL!	#NULL!	#NULL!		#NULL!	#NULL!	#NULL!	#NULL!
0	1	1	1941	86	164	8	#NULL!	9	2	1	#NULL!	6	0.4	0	5	0	0	81.54		1	0	#NULL!	#NULL!	#NULL!	#NULL!	1	#NULL!	#NULL!	#NULL!	#NULL!	#NULL!	1000	1	#NULL!	-1	#NULL!	#NULL!	#NULL!	#NULL!	#NULL!	#NULL!	#NULL!	#NULL!	#NULL!		#NULL!	#NULL!	#NULL!	#NULL!
0	1	1	1941	80	158	4	2	3	2	1	5	5	0.4	0	1	1	0	81.54		1	1	1	1	#NULL!	#NULL!	1	#NULL!	#NULL!	#NULL!	#NULL!	#NULL!	#NULL!	1	#NULL!	-1	#NULL!	#NULL!	#NULL!	#NULL!	#NULL!	#NULL!	#NULL!	#NULL!	#NULL!		#NULL!	#NULL!	#NULL!	#NULL!
0	0	0	1948	84	160	7	3	7	4	1	5	7	0.6	0	2	0	0	81.54		1	0	#NULL!	#NULL!	#NULL!	#NULL!	0	#NULL!	#NULL!	#NULL!	#NULL!	#NULL!	#NULL!	1	#NULL!	-1	#NULL!	#NULL!	#NULL!	#NULL!	#NULL!	#NULL!	#NULL!	#NULL!	#NULL!		#NULL!	#NULL!	#NULL!	#NULL!
0	1	0	1935	64	155	1	6	9	7	1	7	10	0.2	4	6	0	5	81.54		1	1	#NULL!	1	#NULL!	#NULL!	0	#NULL!	#NULL!	#NULL!	#NULL!	#NULL!	#NULL!	1	#NULL!	-1	#NULL!	#NULL!	#NULL!	#NULL!	#NULL!	#NULL!	#NULL!	#NULL!	#NULL!		#NULL!	#NULL!	#NULL!	#NULL!
0	0	1	1934	86	186	7	7	6	2	1	7	9	0.7	0	3	0	9	81.54		1	0	#NULL!	#NULL!	#NULL!	#NULL!	0	#NULL!	#NULL!	#NULL!	#NULL!	#NULL!	#NULL!	1	#NULL!	-1	#NULL!	#NULL!	#NULL!	#NULL!	#NULL!	#NULL!	#NULL!	#NULL!	#NULL!		#NULL!	#NULL!	#NULL!	#NULL!
0	1	0	1943	86	168	10	#NULL!	0	0	1	4	8	0	10	10	0	10	81.54		0	1	1	#NULL!	#NULL!	#NULL!	0	#NULL!	#NULL!	#NULL!	#NULL!	#NULL!	#NULL!	1	#NULL!	#NULL!	#NULL!	300	#NULL!	#NULL!	#NULL!	#NULL!	#NULL!	#NULL!	#NULL!		#NULL!	#NULL!	#NULL!	#NULL!
0	1	0	1954	85	158	7	7	9	2	1	8	7	0.5	4	9	5	7	81.54		1	0	#NULL!	#NULL!	#NULL!	#NULL!	0	#NULL!	#NULL!	#NULL!	#NULL!	#NULL!	#NULL!	1	#NULL!	-1	#NULL!	#NULL!	#NULL!	#NULL!	#NULL!	#NULL!	#NULL!	#NULL!	#NULL!		#NULL!	#NULL!	#NULL!	#NULL!
0	1	1	1951	88	173	8	#NULL!	9	3	1	7	9	0.7	7	8	5	9	81.54		1	0	#NULL!	#NULL!	#NULL!	#NULL!	0	#NULL!	#NULL!	#NULL!	#NULL!	#NULL!	#NULL!	1	#NULL!	-1	#NULL!	#NULL!	#NULL!	#NULL!	#NULL!	#NULL!	#NULL!	#NULL!	#NULL!		#NULL!	#NULL!	#NULL!	#NULL!
0	1	0	1950	72	160	8	7	8	6	0	#NULL!	-1	0.5	5	9	5	9	81.55		1	1	1	1	#NULL!	#NULL!	0	#NULL!	#NULL!	#NULL!	#NULL!	#NULL!	#NULL!	1	#NULL!	#NULL!	#NULL!	#NULL!	#NULL!	#NULL!	#NULL!	#NULL!	#NULL!	#NULL!	#NULL!		#NULL!	#NULL!	2.5	#NULL!
[truncated: 128 more columns]

## Sheet: codebook
baOpioid	opioid use before admission	1 = yes, 0 = no
comorb	comorbidities	1 = yes, 0 = no
d1Gender	Gender	1 = male, 0 female
d2Brthyr	Birth year
d3Wght	Weight (kilograms)
d4Height	Height (centimeters)
oIntrfrInbed	Is the pain interfering with moving in bed? (IPO-Q, NRS 0-10)	0 = did not interfere, 10 = completely interfered
oIntrfrOutbed	Is the pain interfering with moving out of bed? (IPO-Q, NRS 0-10)	0 = did not interfere, 10 = completely interfered
oMaxpain	Maximum pain after surgery NRS 0-10	0 = no pain, 10 = worst pain possible
oMinpain	Minimum pain after surgery NRS 0-10	0 = no pain, 10 = worst pain possible
oPersExist	Persistent painful condition for 3 months before surgery	1 = yes, 0 = no
oPersIntnsty	Intensity of persistent painful condition for 3 months before surgery NRS 0-10	0 = no pain, 10 = worst pain possible
oSatisf	satisfied with pain treatment NRS 0-10	0 = extremely dissatisfied, 10 = extremely satisfied
oSevpain	time in severe pain (0-100%)	0% = never in severe pain, 100% = always in severe pain
oSideDizz	Side effects: dizziness NRS 0-10	0 = none, 10 = severe
oSideDrows	Side effects: drowsiness NRS 0-10	0 = none, 10 = severe
oSideItch	Side effects: itching NRS 0-10	0 = none, 10 = severe
oSideNausea	Side effects: nausea NRS -10	0 = none, 10 = severe
opcode1c	ICD 9 code
opcode2c	ICD 9 code
ioAnaeSpn	intra operative spinal anesthesia	1 = yes, 0 = no, missing = no
ioGa	intra operative general anesthesia	1 = yes, 0 = no, missing = no
ioAnaeInh	intra operative inhalational anesthesia	1 = yes, 0 = no, missing = no
ioAnaeIv	intra operative intravenous anesthesia	1 = yes, 0 = no, missing = no
ioAnaeEpi	intra operative epidural	1 = yes, 0 = no, missing = no
ioAnaeFem	intra operative femoral nerve block	1 = yes, 0 = no, missing = no
ioNopio	intra operative non-opioid analgesics	1 = yes, 0 = no
ioNopioDexamethasoneIv	intra operative dexamethasone intravenous	dose in mg, missing = no dexamethasone
ioNopioDiclfncIv	intra operative diclofenac intravenous	dose in mg, missing = no diclofenac
ioNopioDiclfncSupp	intra operative diclofenac suppository	dose in mg, missing = no diclofenac
ioNopioKetmnIv	intra operative ketamine intravenous	dose in mg, missing = no ketamine
ioNopioMetmzlIv	intra operative metamizol intravenous	dose in mg, missing = no metamizol
ioNopioPrctmlIv	intra operative paracetamol intravenous	dose in mg, missing = no paracetamol
ioOpiolanae	intra operative opioids	1 = yes, 0 = no
ioOpiolanaeAlfntnlIv	intra operative alfentalnil intravenous	dose in mg, missing = no alfentalnil
ioOpiolanaeBupvcnRa	intra operative bupivacaine locoregional	dose in mg, missing = no bupivacaine
ioOpiolanaeClondnIv	intra operative clonidine intravenous	dose in mg, missing = no clonidine
ioOpiolanaeFntnylIv	intra operative fentanyl intravenous	dose in mg, missing = no fentanyl
ioOpiolanaeFntnylRa	intra operative fentanyl locoregional	dose in mg, missing = no fentanyl
ioOpiolanaeLidocnIv	intra operative lidocaine intravenous	dose in mg, missing = no lidocaine
ioOpiolanaeLidocnRa	intra operative lidocaine regional	dose in mg, missing = no lidocaine
ioOpiolanaeLvbpvcnIv	intra operative levobupivacaine intravenous	dose in mg, missing = no levobupivacaine
ioOpiolanaeLvbpvcnRa	intra operative levobupivacaine regional	dose in mg, missing = no levobupivacaine
ioOpiolanaeMrphnIv	intra operative morphine intravenous	dose in mg, missing = no morphine
ioOpiolanaeMrphnRa	intra operative morphine locoregional	dose in mg, missing = no morphine
ioOpiolanaeOthr1	other intra operative opioids	name of medication
ioOpiolanaeOthr1Iv	other intra operative opioids intravenous	dose in mg, missing = no other intra operative opioid intravenous
ioOpiolanaeOthr1Ra	other intra operative opioids regional	dosein mg, missing = no other intra operative opidoid regional
ioOpiolanaePirtrmdIv	intra operative piritramide intravenous	dose in mg, missing = no piritramide
ioOpiolanaePrlocnRa	intra operative prilocain regional	dose in mg, missing = no prilocain
ioOpiolanaeRmfntnlIv	intra operative remifentanyl intravenous	dose in mg, missing = no remifentanyl
ioOpiolanaeRmfntnlRa	intra operative remifentanyl locoregional	dose in mg, missing = no remifentanyl
ioOpiolanaeRpvcnRa	intra operative ropivacaine regional	dose in mg, missing = no ropivacaine
ioOpiolanaeSuftnlIv	intra operative sufentanyl intravenous	dose in mg, missing = no sufentanyl
ioOpiolanaeSuftnlRa	intra operative sufentanyl regional	dose in mg, missing = no sufentanyl
ioOpiolanaeTrmdlIv	intra operative tramadol intravenous	dose in mg, missing = no tramadol
ioRa	intra operative locoregional	1 = yes, 0 = no
ioWinfl	intra operative wound infiltration	1 = yes, 0 = no
preNopio	preoperative non-opioid analgesics	1 = yes, 0 = no
preNopioCelcxbPo	preoperative celecoxib oral	dose in mg, missing = no celecoxib
preNopioDexamethasoneIv	preoperative dexamethason intravenous	dose in mg, missing = no dexamethasone
preNopioDiclfncPo	preoperative diclofenac oral	dose in mg, missing = no diclofenac
preNopioEtrcxbPo	preoperative etoricoxib oral	dose in mg, missing = no etoricoxib
preNopioGbpntnPo	preoperative gabapentin oral	dose in mg, missing = no gabapentin
preNopioNprxnPo	preoperative naproxen oral	dose in mg, missing = no naproxen
preNopioPrctmlIv	preoperative paracetamol intravenous	dose in mg, missing = no paracetamol
preNopioPrctmlPo	preoperative paracetamol oral	dose in mg, missing = no paracetamol
preNopioPrgblnIv	preoperative pregabalin intravenous	dose in mg, missing = no pregabalin
preNopioPrgblnPo	preoperative pregabalin oral	dose in mg, missing = no pregabalin
preOpio	preoperative opioids	1 = yes, 0 = no
preOpioBuprenoCr	preoperative buprenorphin controlled release	dose in mg, missing = no buprenorphin c.r.
preOpioFntnylCr	preoperative fentanyl controlled release	dose in mg, missing = no fentanyl c.r.
preOpioFntnylIv	preoperative fentanyl intravenous	dose in mg, missing = no fentanyl
preOpioHydrmrphCr	preoperative hydromorphine controlled release	dose in mg, missing = no hydromorphine
preOpioMrphnIv	preoperative morphine intravenous	dose in mg, missing = no morphine
preOpioOxycodCr	preoperative oxycodon controlled release	dose in mg, missing = no oxycodon c.r.
preOpioOxycodIr	preoperative oxycodon immediate release	dose in mg, missing = no oxycodon i.r.
preSed	preoperative sedatives	1 = yes, 0 = no
preSedLorzpmPo	preoperativ lorazepam oral	dose in mg, missing = no lorazepam
preSedMidzlmIv	preoperative midazolam intravenous	dose in mg, missing = no midazolam
preSedMidzlmPo	preoperative midazolam oral	dose in mg, missing = no midazolam
preSedOthrName	other preoperative sedatives	name of medication
preSedOthrPo	other preoperative sedatives oral	dose in mg, missing = no othersedatives
rrNopio	recovery room non opioid analgesics	1 = yes, 0 = no
rrNopioCelcxbPo	recovery room celecoxib oral	dose in mg, missing = no celecoxib
rrNopioDiclfncIv	recovery room diclofenac intravenous	dose in mg, missing = no diclofenac
rrNopioDiclfncPo	recovery room diclofenac oral	dose in mg, missing = no diclofenac
rrNopioDiclfncSupp	recovery room diclofenac suppository	dose in mg, missing = no diclofenac
rrNopioGbpntnPo	recovery room gabapentin oral	dose in mg, missing = no gabapentin
rrNopioKetmnIv	recovery room ketamine intravenous	dose in mg, missing = no ketamine
rrNopioMtmzlIv	recovery room metamizol intravenous	dose in mg, missing = no metamizol
rrNopioMtmzlPo	recovery room metamizol oral	dose in mg, missing = no metamizol
rrNopioOthr1Name	other non opidoid analgesics in recovery room	name of medication
rrNopioOthr1Po	other non opidoid analgesics in recovery room oral	dose in mg, missing = no other non opioid medication
rrNopioPrctmlIv	recovery room paracetamol iv	dose in mg, missing = no paracetamol
rrNopioPrctmlPo	recovery room paracetamol oral	dose in mg, missing = no paracetamol
rrOpiolanae	recovery room opioids	1 = yes, 0 = no
rrOpiolanaeBuprenoCr	recovery room buprenorphin controlled release	dose in mg, missing = no buprenorphin c.r.
rrOpiolanaeBupvcnRa	recovery room bupivacain regional	dose in mg, missing = no bupivacain
rrOpiolanaeClondnIv	recovery room clonidine intravenous	dose in mg, missing = no clonidine
rrOpiolanaeFntnylCr	recovery room fentanyl controlled release	dose in mg, missing = no fentanyl c.r.
rrOpiolanaeFntnylIv	recovery room fentanyl intravenous	dose in mg, missing = no fentanyl
rrOpiolanaeLidocnIv	recovery room lidocaine intravenous	dose in mg, missing = no lidocaine
rrOpiolanaeMrphnIv	recovery room morphine intravenous	dose in mg, missing = no morphine
rrOpiolanaeMrphnPca	recovery room morphine patient controlled analgesia	dose in mg, missing = no pca morhpine, -1 = not possible to obtain the information
rrOpiolanaeMrphnRa	recovery room morphine regional	dose in mg, missing = no morphine
rrOpiolanaeMrphnSc	recovery room morphine subcutaneous	dose in mg, missing = no morphine
rrOpiolanaeOxycodCr	recovery room oxycodone controlled release	dose in mg, missing = no oxycodon c.r.
rrOpiolanaeOxycodIr	recovery room oxycodone immediate release	dose in mg, missing = no oxycodon i.r.
rrOpiolanaePirtrmdIv	recovery room piritramide intravenous	dose in mg, missing = no piritramide
rrOpiolanaePirtrmdPca	recovery room piritramide patient controlled analgesia	dose in mg, missing = no pca piritramide, -1 = not possible to obtain the information
rrOpiolanaePirtrmdRa	recovery room piritramide regional	dose in mg, missing = no piritramide
rrOpiolanaeRpvcnPca	recovery room ropivacaine patient controlled analgesia	dose in mg, missing = no pca ropivacaine, -1 = not possible to obtain the information
rrOpiolanaeRpvcnRa	recovery room ropivacaine regional	dose in mg, missing = no ropivacaine
rrOpiolanaeSuftnlIv	recovery room sufentanyl intravenous	dose in mg, missing = no sufentanyl
rrOpiolanaeSuftnlPca	recovery room sufentanyl patent controlled analgesia	dose inmg, missing = no pca sufentanyl, -1 = not possible to obtain the information
rrOpiolanaeSuftnlRa	recovery room sufentanyl regional	dose re mg, missing = no sufentanyl
rrRa	recovery room regional analgesia	1 = yes, 0 = no
rrRaEpi	recovery room epidural	1 = yes, missing = no
rrRaFmrl	recovery room femoral nerve block	1 = yes, missing = no
rrRaOthr1	recovery room other regional analgesia	1 = yes, missing = no other regional analgesia
rrRaOthr1Name	recovery room other regional analgesia name	name of medication
rrRaSpinal	recovery room spinal	1 = yes, missing = no
wNopio	ward non opioid analgesics	1 = yes, 0 = no
wNopioCelcxbPo	ward celecoxib oral	dose in mg, missing = no celecoxib
wNopioDiclfncPo	ward diclofenac oral	dose in mg, missing = no diclofenac
wNopioEtrcxbPo	ward etoricoxib oral	dose in mg, missing = etoricoxib
wNopioGbpntnPo	ward gabapentin oral	dose in mg, missing = no gabapentin
wNopioIbprfnPo	ward ibuprofen oral	dose in mg, missing = no ibuprofen
wNopioKetmnIv	ward ketamine intravenous	dose in mg, missing = no ketamine
wNopioMtmzlIv	ward metamizol intravenous	dose in mg, missing = no metamizol
wNopioNprxnPo	ward naproxen oral	dose in mg, missing = no naproxen
wNopioOthr1Name	ward other non opioid analgesics (name)	name of medication
wNopioOthr1Po	ward other non opioid analgesics oral	dose in mg, missing= no other opiods
wNopioPrctmlIv	ward paracetamol intravenous	dose in mg, missing = no paracetamol
wNopioPrctmlPo	ward paracetamol oral	dose in mg, missing = no paracetamol
wNopioPrctmlSupp	ward paracetamol suppository	dose in mg, missing = no paracetamol
wNopioPrgblnPo	ward pregabalin oral	dose in mg, missing = no pregabalin
wOpiolanae	ward opioids	1 = yes, 0 = no
wOpiolanaeBuprenoCr	ward buprenorphin controlled release	dose in mg, missing = no buprenorphin c.r.
wOpiolanaeBupvcnRa	ward bupivacaine regional	dose in mg, missing = no bupivacaine
wOpiolanaeClondnIv	ward clonidine intravenous	dose in mg, missing = no clonidine
wOpiolanaeCodeineCr	ward codeine controlled release	dose in mg, missing = no codeine c.r.
wOpiolanaeFntnylCr	ward fentanyl controlled release	dose in mg, missing = no fentanyl c.r.
wOpiolanaeHydrmrphCr	ward hydormorphine controlled release	dose in mg, missing = no hydromorphine c.r.
wOpiolanaeHydrmrphIr	ward hydromorphine immediate release	dose in mg, missing = no hydromorphine i.r.
wOpiolanaeMrphnCr	ward morphine controlled release	dose in mg, missing = no morphine c.r.
wOpiolanaeMrphnIr	ward morphine immediate release	dose in mg, missing = no morphine i.r.
wOpiolanaeMrphnIv	ward morphine intravenous	dose in mg, missing = no morphine
wOpiolanaeMrphnPca	ward morphine patient controlled analgesia	dose in mg, missing = no pca morhpine, -1 = not possible to obtain the information
wOpiolanaeMrphnRa	ward morphine regional	dose in mg, missing = no morphine
wOpiolanaeMrphnSc	ward morphine supbcutaneous	dose in mg, missing = no morphine
wOpiolanaeOxycodCr	ward oxycodone controlled release	dose in mg, missing = no oxycodone c.r.
wOpiolanaeOxycodIr	ward oxycodone immediate release	dose in mg, missing = no oxycodone i.r.
wOpiolanaePirtrmdPca	ward piritramide patient controlled analgesia	dose in mg, missing = on pca piritramide, -1 = not possible to obtain the information
wOpiolanaePirtrmdSc	ward piritramide subcutaneous	dose in mg, missing = no piritramide
wOpiolanaeRpvcnPca	ward ropivcaine patient controlled analgesia	dose in mg, missing = no pca ropivacaine, -1 = not possible to obtain the information
wOpiolanaeRpvcnRa	ward ropivcaine regional	dose in mg, missing = no ropivacaine
wOpiolanaeSuftnlPca	ward sufentanyl patient controlled analgesia	dose in mg, missing = no pca sufentanyl, -1 = not possible to obtain the information
wOpiolanaeSuftnlRa	ward sufentanyl regional	dose in mg, missing = no sufentanyl
wOpiolanaeTapntdlCr	ward tapentadole controlled release	dose in mg, missing = no tapentadole c.r.
wOpiolanaeTrmdlCr	ward tramadole controlled release	dose in mg, missing = no tramadole c.r.
wOpiolanaeTrmdlIr	ward tramadole immediate release	dose in mg, missing = no tramadole i.r.
wRa	ward regional analgesia	1 = yes, 0 = no
wRaEpi	ward epidural	1 = yes, missing = no
wRaFmrl	ward femoral nerve block	1 = yes, missing = no
wOpioMorfPCAiv	ward morphine patient controlled analgesia intravenous dose	dose in mg, missing = no pca morhpine, -1 = not possible to obtain the information
wOpioOxycodonPCAiv	ward oxycodon patient controlled analgesia intravenous dose	dose in mg, missing = no pca oxycodone, -1 = not possible to obtain the information
wOpioPitiramidePCAiv	ward piritramid patient controlled analgesia intravenous dose	dose in mg, missing = no pca piritramide, -1 = not possible to obtain the information
cRenal	comorbidity renal (renal insufficiency or disease with or without dialysis)	1 = yes, 0 = no
cCancer	comorbidity cancer	1 = yes, 0 = no
cPsychiatric	comorbidity psychiatric (affective disorders (depression, anxiety, phobia, PTSD, bipolar disorder), schizophrenia)	1 = yes, 0 = no
cAddicdisor	comorbidity addictive disorder (alcohol use disorder, current smoker, substance abuse)	1 = yes, 0 = no
cCardiovascular	comorbidity cardiovascular (hypertension, coronary artery disease or myocardial infarction or cerebral infarction)	1 = yes, 0 = no
cGIcomorbidity	comorbidity gastro-intestinal (liver cirrhosis, history or current upper or lower GI ulcer, irritable bowel disease)	1 = yes, 0 = no
cRespiratory	comorbidity respiratory (astma, sleep apnea, chronic obstructive pulmonary disease)	1 = yes, 0 = no
cGenPainSyndrom	comorbidity general pain syndrome (fibromyalgia)	1 = yes, 0 = no
cDiabetes	comorbidity diabetes	1 = yes, 0 = no
